# Supplementary material for: Ancient Homozygosity Segments in West African Djallonké Sheep Inform on the Genomic Impact of Livestock Adaptation to the Environment
Source: Animals (Basel). 2020 Jul 12;10(7):1178. doi: 10.3390/ani10071178 (PMC7401600; doi:10.3390/ani10071178)
Supplement: Supplementary file 1 [file animals-10-01178-s001.zip]

Archive with 1 entries (1 files):
- animals-856739-supplementary.xlsx
