# Supplementary material for: Ancient Homozygosity Segments in West African Djallonké Sheep Inform on the Genomic Impact of Livestock Adaptation to the Environment
Source: Animals (Basel). 2020 Jul 12;10(7):1178. doi: 10.3390/ani10071178 (PMC7401600; doi:10.3390/ani10071178)
Supplement: Supplementary file 1 [file animals-10-01178-s001.zip › animals-856739-supplementary.xlsx]

## Sheet: File content
Supplementary Information for
Ancient homozygosity segments in West African Djallonké sheep inform on the genomic impact of livestock adaptation
Isabel Álvarez, Iván Fernández, Amadou Traoré, Lucía Pérez-Pardal, Nuria A. Menéndez-Arias and Félix Goyache1
1To whom correspondence and requests should be addressed (e-mail: fgoyache@serida.org)
This .xlsx file includes:
Supplementary Table S1: List of Runs-Of-Homozygosity (ROH) identified.
Supplementary Table S2. List of Homozygous-by-Descent segments identified using the program ZooROH,
Supplementary Table S3: List of candidate genomic regions identified.
Supplementary Table S4: Functional terms enriched clusters identified using candidate genomic regions.
Supplementary Table S5: List of candidate genes located on the 75 kb up- or down-stream the ROHs identified.
Supplementary Table S6: List of candidate regions overlapping with selection sweeps reported by Álvarez et al. (2019, Scientific Reports) on the same Djallonké sample,

## Sheet: Table S1
Supplementary Table S1: List of Runs-Of-Homozygosity (ROH) identified per chromosome. Both the number of individuals (N) and the ovine chromosome (OAR) on which the ROH was identified are given. Results are given for minimum (CONSENSUS) and maximum (UNION) length of the ROH across individuals. Details include SNP identification and position (in bp) for the start and end of the ROH, the total leng…
				ROH CONSENSUS details						ROH UNION details
ROH	N	OAR	SNP Start	Start position	SNP End	End position	Lenght	n	SNP Start	Start position	SNP End	End position	Lenght	n
ROH052	5	1	OAR1_79590680.1	79590680	OAR1_80169683.1	80169683	579003	14	s36857.1	75085887	OAR1_82549525.1	82549525	7463638	152
ROH071	3	1	OAR1_81888444.1	81888444	OAR1_81920870.1	81920870	32426	2	s36857.1	75085887	OAR1_84322183.1	84322183	9236296	190
ROH093	2	1	s35304.1	135957355	OAR1_137186574.1	137186574	1229219	34	OAR1_134528666.1	134528666	OAR1_140547067.1	140547067	6018401	119
ROH094	2	1	OAR1_137336624.1	137336624	OAR1_138627292.1	138627292	1290668	28	s35304.1	135957355	OAR1_140547067.1	140547067	4589712	95
ROH095	2	1	s64787.1	154512314	OAR1_156571804.1	156571804	2059490	42	OAR1_149763555.1	149763555	OAR1_157504484.1	157504484	7740929	155
ROH096	2	1	s33709.1	184451958	OAR1_185973340.1	185973340	1521382	34	OAR1_182999795.1	182999795	OAR1_186953897.1	186953897	3954102	79
ROH097	2	1	OAR1_209659822.1	209659822	s50912.1	211907451	2247629	48	OAR1_209260163.1	209260163	s10558.1	212028019	2767856	56
ROH072	3	2	s33265.1	2459	OAR2_3512138.1	3512138	3509679	72	s33265.1	2459	OAR2_6625114.1	6625114	6622655	134
ROH098	2	2	OAR2_13604177.1	13604177	OAR2_14412784.1	14412784	808607	18	OAR2_10326305.1	10326305	OAR2_16435925.1	16435925	6109620	121
ROH099	2	2	OAR2_19076972.1	19076972	OAR2_21347690.1	21347690	2270718	47	s49540.1	19011169	s72772.1	21643999	2632830	55
ROH044	6	2	s02535.1	60595457	OAR2_61907594.1	61907594	1312137	29	OAR2_57729090.1	57729090	OAR2_76047695.1	76047695	18318605	367
ROH053	5	2	OAR2_62792017.1	62792017	OAR2_64390755.1	64390755	1598738	34	OAR2_58963671.1	58963671	OAR2_76047695.1	76047695	17084024	343
ROH061	4	2	OAR2_83898988.1	83898988	OAR2_85227333.1	85227333	1328345	27	s33039.1	78292859	OAR2_91590788.1	91590788	13297929	265
ROH054	5	2	OAR2_127583612.1	127583612	OAR2_129905238.1	129905238	2321626	48	s33852.1	123858689	OAR2_135771668.1	135771668	11912979	239
ROH100	2	2	OAR2_140134173.1	140134173	OAR2_141989308.1	141989308	1855135	44	s33638.1	138123293	OAR2_143949087.1	143949087	5825794	117
ROH014	10	2	OAR2_158501064.1	158501064	s50367.1	158875040	373976	9	OAR2_145636664.1	145636664	OAR2_175416861.1	175416861	29780197	595
ROH055	5	2	OAR2_174660661.1	174660661	OAR2_174955986.1	174955986	295325	8	OAR2_154280201.1	154280201	s52221.1	180159905	25879704	519
ROH073	3	2	s51322.1	235863381	OAR2_236897514.1	236897514	1034133	24	s27557.1	232621039	OAR2_242236604.1	242236604	9615565	194
ROH026	8	2	OAR2_260472940_X.1	260472941	s28022.1	260851903	378962	12	OAR2_254943391.1	254943391	s29579.1	263108520	8165129	165
ROH062	4	3	s23893.1	3956366	s53085.1	4532385	576019	15	s08885.1	1903012	OAR3_7215699.1	7215699	5312687	110
ROH063	4	3	s75690.1	4563675	OAR3_6475117.1	6475117	1911442	37	s27641.1	3777484	OAR3_7215699.1	7215699	3438215	75
ROH031	7	3	s58827.1	19373712	OAR3_19785350.1	19785350	411638	10	s11633.1	15118586	s09020.1	26927868	11809282	240
ROH074	3	3	OAR3_22415410.1	22415410	OAR3_23169264.1	23169264	753854	19	s35115.1	15753109	OAR3_27391943.1	27391943	11638834	241
ROH064	4	3	s09020.1	26927868	s09020.1	26927868	1	1	s45565.1	18028338	s16811.1	33542708	15514370	318
ROH101	2	3	OAR3_30207698.1	30207698	s14411.1	33009018	2801320	58	s09020.1	26927868	s16811.1	33542708	6614840	133
ROH075*	3	3	OAR3_79625099.1	79625099	s68756.1	80242896	617797	10	OAR3_77582230.1	77582230	s59419.1	86023914	8441684	173
ROH056	5	3	s55986.1	81533150	OAR3_82409790.1	82409790	876640	17	OAR3_78678231.1	78678231	s59419.1	86023914	7345683	148
ROH027	8	3	OAR3_83323237.1	83323237	OAR3_85112203.1	85112203	1788966	39	OAR3_78678231.1	78678231	s22567.1	86821726	8143495	161
ROH102	2	3	OAR3_89640427.1	89640427	s50335.1	91721893	2081466	42	s14013.1	89088136	OAR3_92628845.1	92628845	3540709	72
ROH076	3	3	OAR3_92547116.1	92547116	OAR3_92628845.1	92628845	81729	3	OAR3_89640427.1	89640427	s58177.1	96040194	6399767	128
ROH103	2	3	OAR3_148697100.1	148697100	OAR3_154298018.1	154298018	5600918	114	OAR3_148697100.1	148697100	OAR3_154298018.1	154298018	5600918	114
ROH104	2	3	OAR3_167311108.1	167311108	OAR3_169414477.1	169414477	2103369	51	s71394.1	165605370	OAR3_169670825.1	169670825	4065455	88
ROH032	7	3	OAR3_206327217.1	206327217	OAR3_207790338.1	207790338	1463121	33	OAR3_201535390.1	201535390	OAR3_209736869.1	209736869	8201479	162
ROH077	3	3	OAR3_230511688.1	230511688	OAR3_232899754.1	232899754	2388066	53	OAR3_225091581.1	225091581	s12787.1	233194928	8103347	166
ROH057	5	4	OAR4_27593537.1	27593537	OAR4_29134583.1	29134583	1541046	36	s48079.1	25633166	OAR4_30638654.1	30638654	5005488	103
ROH065	4	4	OAR4_76592305.1	76592305	OAR4_77842318.1	77842318	1250013	25	OAR4_69891218.1	69891218	OAR4_82039449.1	82039449	12148231	246
ROH078	3	4	s29606.1	79023238	OAR4_82039449.1	82039449	3016211	68	OAR4_76592305.1	76592305	OAR4_83356798.1	83356798	6764493	131
ROH105	2	4	OAR4_92035507.1	92035507	OAR4_92214158.1	92214158	178651	3	OAR4_89840279.1	89840279	OAR4_95347753.1	95347753	5507474	116
ROH106	2	4	OAR4_122723769.1	122723769	OAR4_126346169.1	126346169	3622400	76	s53962.1	122554922	OAR4_127201684.1	127201684	4646762	97
ROH008	12	5	s01289.1	2153683	s01567.1	2759117	605434	13	s02969.1	384162	s51051.1	5794936	5410774	113
ROH079	3	5	s07525.1	22678230	s39600.1	24429016	1750786	40	s20566.1	22243513	s22538.1	28883195	6639682	141
ROH045	6	5	OAR5_27241937.1	27241937	OAR5_27296275.1	27296275	54338	3	s20566.1	22243513	s30871.1	39205000	16961487	349
ROH066	4	5	OAR5_28969461_X.1	28969462	s14532.1	29590930	621468	16	OAR5_25281048.1	25281048	s30871.1	39205000	13923952	282
ROH067	4	5	OAR5_29603897.1	29603897	OAR5_29840016.1	29840016	236119	4	OAR5_26129247_X.1	26129248	s30871.1	39205000	13075752	265
ROH058	5	5	OAR5_30995937.1	30995937	OAR5_31658326.1	31658326	662389	17	OAR5_26129247_X.1	26129248	s30871.1	39205000	13075752	265
ROH080	3	5	OAR5_36256412.1	36256412	DU501847_608.1	38783134	2526722	54	OAR5_26129247_X.1	26129248	s30871.1	39205000	13075752	265
ROH107	2	5	OAR5_79829554.1	79829554	OAR5_81209579.1	81209579	1380025	31	OAR5_79829554.1	79829554	OAR5_83712651.1	83712651	3883097	79
ROH108	2	5	OAR5_82189005.1	82189005	OAR5_83712651.1	83712651	1523646	33	OAR5_79829554.1	79829554	OAR5_84553099.1	84553099	4723545	95
ROH109	2	5	OAR5_84251944.1	84251944	OAR5_84553099.1	84553099	301155	7	OAR5_82189005.1	82189005	OAR5_87987905.1	87987905	5798900	117
ROH110	2	5	OAR5_84834486.1	84834486	OAR5_87987905.1	87987905	3153419	64	OAR5_84251944.1	84251944	OAR5_88085015.1	88085015	3833071	77
ROH111	2	5	OAR5_92790718.1	92790718	OAR5_94915332.1	94915332	2124614	46	OAR5_92367367_X.1	92367368	OAR5_113550008.1	113550008	21182640	432
ROH046	6	5	OAR5_99029321.1	99029321	OAR5_101392888.1	101392888	2363567	48	OAR5_92790718.1	92790718	s75535.1	114078163	21287445	431
ROH033	7	5	OAR5_102084703.1	102084703	OAR5_102607636.1	102607636	522933	14	OAR5_92790718.1	92790718	OAR5_116287948_X.1	116287949	23497231	470
ROH034	7	5	s06235.1	103585149	OAR5_106048563_X.1	106048564	2463415	53	OAR5_92790718.1	92790718	OAR5_116287948_X.1	116287949	23497231	470
ROH035	7	5	OAR5_108055028.1	108055028	OAR5_109867526.1	109867526	1812498	38	OAR5_92790718.1	92790718	OAR5_116287948_X.1	116287949	23497231	470
ROH028	8	5	OAR5_111157514.1	111157514	s11125.1	113288711	2131197	49	OAR5_92790718.1	92790718	OAR5_116287948_X.1	116287949	23497231	470
ROH112	2	6	OAR6_19504588.1	19504588	OAR6_20705814.1	20705814	1201226	28	OAR6_17674709.1	17674709	OAR6_23314522.1	23314522	5639813	111
ROH068	4	6	OAR6_46781131_X.1	46781132	s55893.1	48741438	1960306	42	OAR6_42763868.1	42763868	OAR6_51900419.1	51900419	9136551	186
ROH006	13	7	OAR7_2755611.1	2755611	OAR7_3884739.1	3884739	1129128	26	OAR7_252890.1	252890	OAR7_13431467.1	13431467	13178577	270
ROH113	2	7	s54240.1	30525058	OAR7_32669773.1	32669773	2144715	46	OAR7_28625452.1	28625452	OAR7_32882007.1	32882007	4256555	91
ROH081	3	7	OAR7_38845979.1	38845979	OAR7_41138387.1	41138387	2292408	53	OAR7_36539881.1	36539881	OAR7_42374280.1	42374280	5834399	128
ROH082	3	7	OAR7_41701784.1	41701784	OAR7_42374280.1	42374280	672496	17	OAR7_36947114.1	36947114	OAR7_44993036.1	44993036	8045922	172
ROH083	3	7	OAR7_42885055.1	42885055	OAR7_44243311.1	44243311	1358256	29	OAR7_41374371.1	41374371	OAR7_45129063.1	45129063	3754692	83
ROH114	2	7	s52940.1	49364959	OAR7_51748371.1	51748371	2383412	53	s52946.1	48828553	OAR7_52564002.1	52564002	3735449	80
ROH084	3	8	OAR8_10653149.1	10653149	s63153.1	12285002	1631853	33	OAR8_9544697.1	9544697	OAR8_17180033.1	17180033	7635336	158
ROH085	3	8	OAR8_14152236_X.1	14152237	OAR8_16640426.1	16640426	2488189	57	OAR8_10653149.1	10653149	s58289.1	22081833	11428684	228
ROH086	3	8	OAR8_38931107.1	38931107	OAR8_41172963_X.1	41172964	2241857	48	OAR8_37524612.1	37524612	OAR8_44930388.1	44930388	7405776	150
ROH069	4	8	OAR8_65071831.1	65071831	OAR8_66908854.1	66908854	1837023	40	OAR8_62203494_X.1	62203495	OAR8_69502818.1	69502818	7299323	152
ROH087	3	8	OAR8_85517334.1	85517334	OAR8_86082249.1	86082249	564915	16	OAR8_83663048.1	83663048	OAR8_87540028.1	87540028	3876980	86
ROH088	3	9	OAR9_18382789.1	18382789	OAR9_18878187.1	18878187	495398	10	OAR9_13477344.1	13477344	s41904.1	26718063	13240719	271
ROH015	10	9	OAR9_22715123.1	22715123	s59478.1	24315465	1600342	39	OAR9_13477344.1	13477344	s28454.1	34845026	21367682	433
ROH047	6	9	s17316.1	28489932	OAR9_32881373.1	32881373	4391441	94	OAR9_21042466.1	21042466	s39652.1	44386363	23343897	479
ROH016	9	9	OAR9_80679158.1	80679158	s36435.1	81025123	345965	11	OAR9_75289690.1	75289690	OAR9_92565566.1	92565566	17275876	344
ROH017	9	9	OAR9_81558828_X.1	81558829	OAR9_81673901.1	81673901	115072	3	OAR9_75289690.1	75289690	OAR9_92565566.1	92565566	17275876	344
ROH018	9	9	OAR9_82171170.1	82171170	OAR9_82293368.1	82293368	122198	4	OAR9_75289690.1	75289690	OAR9_92646707.1	92646707	17357017	346
ROH019	9	9	OAR9_84655592.1	84655592	s64667.1	84761675	106083	3	OAR9_75289690.1	75289690	OAR9_92683591.1	92683591	17393901	347
ROH009	11	9	s05235.1	87112587	OAR9_87254951.1	87254951	142364	5	OAR9_75289690.1	75289690	OAR9_92683591.1	92683591	17393901	347
ROH115	2	10	s38791.1	21378937	s68983.1	30659800	9280863	194	s38791.1	21378937	OAR10_33894625.1	33894625	12515688	251
ROH116	2	10	OAR10_52895292.1	52895292	OAR10_54386995.1	54386995	1491703	32	s56331.1	48253094	OAR10_55389923.1	55389923	7136829	147
ROH004	15	10	OAR10_79656324.1	79656324	s01281.1	81131692	1475368	36	OAR10_79145098.1	79145098	OAR10_94127923.1	94127923	14982825	306
ROH001	16	10	OAR10_81561974.1	81561974	OAR10_82953789.1	82953789	1391815	25	OAR10_79145098.1	79145098	OAR10_94127923.1	94127923	14982825	306
ROH002	16	10	OAR10_83418383.1	83418383	s57611.1	83715706	297323	8	OAR10_79145098.1	79145098	OAR10_94127923.1	94127923	14982825	306
ROH003	16	10	OAR10_83951474.1	83951474	s35548.1	84220033	268559	7	OAR10_79145098.1	79145098	OAR10_94127923.1	94127923	14982825	306
ROH007	13	10	s29367.1	85630711	OAR10_85732298.1	85732298	101587	4	OAR10_79145098.1	79145098	OAR10_94127923.1	94127923	14982825	306
ROH010	11	10	OAR10_85993057.1	85993057	OAR10_86029260.1	86029260	36203	2	OAR10_79145098.1	79145098	OAR10_94127923.1	94127923	14982825	306
ROH036	7	12	OAR12_16257610.1	16257610	OAR12_18579086.1	18579086	2321476	48	s22960.1	13144890	OAR12_24229516.1	24229516	11084626	222
ROH037	7	12	OAR12_19541163.1	19541163	OAR12_20168901.1	20168901	627738	14	OAR12_14439559.1	14439559	OAR12_24229516.1	24229516	9789957	194
ROH117	2	12	OAR12_28120988.1	28120988	OAR12_33137639.1	33137639	5016651	108	s13042.1	26499617	OAR12_33879358.1	33879358	7379741	154
ROH118	2	12	OAR12_33175150.1	33175150	OAR12_33879358.1	33879358	704208	16	s13042.1	26499617	OAR12_40508365.1	40508365	14008748	285
ROH119	2	12	OAR12_73822963.1	73822963	OAR12_74562553.1	74562553	739590	16	s22207.1	72077574	OAR12_77027635.1	77027635	4950061	102
ROH059	5	15	OAR15_26524230.1	26524230	OAR15_27739371.1	27739371	1215141	27	OAR15_24068273.1	24068273	s59221.1	29396273	5328000	112
ROH120	2	15	OAR15_66522206.1	66522206	OAR15_68996985.1	68996985	2474779	50	OAR15_66522206.1	66522206	OAR15_69475511.1	69475511	2953305	62
ROH089	3	15	s11066.1	79382099	s27629.1	81915247	2533148	53	OAR15_75964035.1	75964035	OAR15_82909712.1	82909712	6945677	139
ROH090	3	18	OAR18_9100457.1	9100457	OAR18_9552573.1	9552573	452116	12	s38886.1	7175282	s59944.1	11832022	4656740	99
ROH091	3	18	OAR18_11797464.1	11797464	s59944.1	11832022	34558	2	OAR18_9100457.1	9100457	OAR18_18094841.1	18094841	8994384	182
ROH070	4	18	OAR18_12665785.1	12665785	OAR18_15803317.1	15803317	3137532	68	OAR18_11219788.1	11219788	OAR18_18094841.1	18094841	6875053	139
ROH121	2	20	s19879.1	22351321	OAR20_23756997.1	23756997	1405676	33	s33330.1	20217571	OAR20_27259292.1	27259292	7041721	144
ROH048	6	20	OAR20_42731904.1	42731904	OAR20_42731904.1	42731904	1	1	OAR20_38465859.1	38465859	OAR20_48241017.1	48241017	9775158	206
ROH049	6	20	s57772.1	43727356	s57772.1	43727356	1	1	OAR20_38465859.1	38465859	OAR20_48241017.1	48241017	9775158	206
ROH122	2	22	OAR22_36438216.1	36438216	s62556.1	46568199	10129983	207	OAR22_29348378.1	29348378	s50066.1	49416746	20068368	399
ROH029	8	23	OAR23_13979983.1	13979983	OAR23_14602105.1	14602105	622122	16	OARX_11393124.1	11393124	OARX_67423871.1	67423871	56030747	1383
ROH030	8	23	s43526.1	16081526	s43526.1	16081526	1	1	OARX_11393124.1	11393124	OARX_67423871.1	67423871	56030747	1383
ROH038	7	23	OARX_18218115.1	18218115	OAR23_18460750.1	18460750	242635	7	s71744.1	13324561	OARX_67423871.1	67423871	54099310	1335
ROH039	7	23	OARX_18967005.1	18967005	OAR23_19053288.1	19053288	86283	5	s71744.1	13324561	OARX_67423871.1	67423871	54099310	1335
ROH040	7	23	s50232.1	21289917	OARX_21851884.1	21851884	561967	18	OAR23_13769620.1	13769620	OARX_67423871.1	67423871	53654251	1322
ROH041	7	23	OAR23_23641865.1	23641865	s23355.1	23670137	28272	2	OAR23_13769620.1	13769620	OARX_67423871.1	67423871	53654251	1322
ROH020	9	23	s58522.1	24211290	OARX_24311503.1	24311503	100213	5	OAR23_13769620.1	13769620	OARX_67423871.1	67423871	53654251	1322
ROH021	9	23	OAR23_24979555.1	24979555	OARX_25473829.1	25473829	494274	20	OAR23_13769620.1	13769620	OARX_67423871.1	67423871	53654251	1322
ROH042	7	23	OAR23_27177299.1	27177299	s57897.1	28020719	843420	21	OAR23_13769620.1	13769620	OARX_67423871.1	67423871	53654251	1322
ROH050	6	23	OAR23_29596206.1	29596206	OAR23_29805608.1	29805608	209402	6	OAR23_13769620.1	13769620	OARX_67423871.1	67423871	53654251	1322
ROH051	6	23	OARX_30148765.1	30148765	OAR23_31655765.1	31655765	1507000	35	OAR23_13769620.1	13769620	OARX_67423871.1	67423871	53654251	1322
ROH060	5	23	OARX_32010983.1	32010983	s29067.1	34614363	2603380	55	OARX_13949178.1	13949178	OARX_67423871.1	67423871	53474693	1317
ROH022	9	23	OARX_38201398.1	38201398	OARX_38201398.1	38201398	1	1	OARX_13949178.1	13949178	OARX_67423871.1	67423871	53474693	1317
ROH011	11	23	OARX_39147901.1	39147901	OARX_39570821_X.1	39570821	422920	18	OARX_13949178.1	13949178	OARX_67423871.1	67423871	53474693	1317
ROH043	7	23	OARX_42340942.1	42340942	s70544.1	44030479	1689537	48	OARX_13949178.1	13949178	OARX_67423871.1	67423871	53474693	1317
ROH005	15	23	OARX_46572093.1	46572093	OAR23_47310563.1	47310563	738470	18	OARX_13949178.1	13949178	OARX_67423871.1	67423871	53474693	1317
ROH012	11	23	OAR23_47967591.1	47967591	OAR23_47967591.1	47967591	1	1	OARX_13949178.1	13949178	OARX_67423871.1	67423871	53474693	1317
ROH023	9	23	s08251.1	51413189	s03405.1	51560063	146874	5	OARX_13949178.1	13949178	OARX_67423871.1	67423871	53474693	1317
ROH013	11	23	OARX_53072935.1	53072935	OARX_53514671.1	53514671	441736	16	OARX_13949178.1	13949178	OARX_67423871.1	67423871	53474693	1317
ROH024	9	23	OAR23_55994629.1	55994629	OAR23_56430871.1	56430871	436242	18	OARX_13949178.1	13949178	OARX_67423871.1	67423871	53474693	1317
ROH025	9	23	OARX_63797403.1	63797403	s34247.1	64085315	287912	7	OARX_13949178.1	13949178	OARX_67423871.1	67423871	53474693	1317
ROH123	2	25	OAR25_9968434.1	9968434	OAR25_12542885.1	12542885	2574451	54	s55389.1	9546906	OAR25_12874887.1	12874887	3327981	67
ROH092	3	25	OAR25_14645453.1	14645453	OAR25_16672918.1	16672918	2027465	42	s64653.1	13801714	OAR25_18336268.1	18336268	4534554	93
ROH124	2	25	OAR25_17735941.1	17735941	OAR25_18336268.1	18336268	600327	13	s64653.1	13801714	OAR25_20142347.1	20142347	6340633	132

## Sheet: Table S2
Supplementary Table S2. List of Homozygous-by-Descent segments identified across individuals and ovine chromosomes (OAR) using the program ZooROH in Djallonké sheep. Table includes the identification of the SNPs of start and end of the fragment, their positions in the genome (in bp), the total length of the fragment in (bp), the number of heterozygous SNPs (Het_SNPs) and the total number of SNPs …
Fragment	Individual	OAR	SNP start	Start position (bp)	SNP end	End position (bp)	Lenght (bp)	Het_SNPs	Total_SNPs	Avg_HBD_Class	Lenght class
1	1	1	s27712.1	19272235	OAR1_20432933.1	20432933	1160699	0	23	8	<2 Mb
2	1	1	OAR1_22803831.1	22803831	OAR1_25121292.1	25121292	2317462	0	44	8	<5 Mb
3	1	1	OAR1_33752813.1	33752813	OAR1_35059392.1	35059392	1306580	0	26	8	<2 Mb
4	1	1	OAR1_39983102.1	39983102	OAR1_41220308.1	41220308	1237207	0	30	8	<2 Mb
5	1	1	OAR1_44090814.1	44090814	OAR1_46497525.1	46497525	2406712	0	38	8	<5 Mb
6	1	1	s73242.1	48931768	OAR1_51678999.1	51678999	2747232	0	43	8	<5 Mb
7	1	1	DU395740_415.1	57628403	OAR1_59527140.1	59527140	1898738	0	39	8	<2 Mb
8	1	1	OAR1_60573392.1	60573392	OAR1_62521467.1	62521467	1948076	0	36	8	<2 Mb
9	1	1	OAR1_63701137.1	63701137	s18889.1	65096784	1395648	0	28	8	<2 Mb
10	1	1	s41112.1	66904903	OAR1_68758775.1	68758775	1853873	0	36	8	<2 Mb
11	1	1	OAR1_72471224.1	72471224	s29884.1	77864332	5393109	1	105	8	>5 Mb
12	1	1	OAR1_84537230.1	84537230	OAR1_86433231.1	86433231	1896002	0	38	8	<2 Mb
13	1	1	s20944.1	98983969	OAR1_100197637.	100197637	1213669	0	24	8	<2 Mb
14	1	1	s27653.1	101732291	s42405.1	102924875	1192585	0	25	8	<2 Mb
15	1	1	s14189.1	107724153	s06116.1	109250459	1526307	0	29	8	<2 Mb
16	1	1	s45635.1	109820180	OAR1_111159099.	111159099	1338920	0	27	8	<2 Mb
17	1	1	s01623.1	117368425	OAR1_119613390.	119613390	2244966	0	36	8	<5 Mb
18	1	1	OAR1_136249417.	136249417	OAR1_138025303.	138025303	1775887	0	43	8	<2 Mb
19	1	1	OAR1_141087385.	141087385	OAR1_142835546.	142835546	1748162	0	32	8	<2 Mb
20	1	1	s52657.1	144315228	OAR1_146504508.	146504508	2189281	0	30	8	<5 Mb
21	1	1	s34287.1	157921586	OAR1_160256874.	160256874	2335289	0	37	8	<5 Mb
22	1	1	OAR1_161578392.	161578392	OAR1_163291141.	163291141	1712750	0	33	8	<2 Mb
23	1	1	OAR1_168304748.	168304748	OAR1_170055254.	170055254	1750507	0	29	8	<2 Mb
24	1	1	s65477.1	179127769	OAR1_180352827.	180352827	1225059	0	25	8	<2 Mb
25	1	1	s35482.1	184990678	OAR1_186837367.	186837367	1846690	0	41	8	<2 Mb
26	1	1	OAR1_196519762.	196519762	OAR1_198733751.	198733751	2213990	0	41	8	<5 Mb
27	1	1	OAR1_198919259.	198919259	OAR1_200750195.	200750195	1830937	0	41	8	<2 Mb
28	1	1	s32891.1	211232648	OAR1_212832247.	212832247	1599600	0	27	8	<2 Mb
29	1	1	OAR1_224240135.	224240135	OAR1_225643242.	225643242	1403108	0	28	8	<2 Mb
30	1	1	s18555.1	225863180	OAR1_229805022.	229805022	3941843	0	73	8	<5 Mb
31	1	1	OAR1_240077402.	240077402	OAR1_241866536.	241866536	1789135	0	34	8	<2 Mb
32	1	1	OAR1_244787295.	244787295	OAR1_246222496.	246222496	1435202	0	26	8	<2 Mb
33	1	1	OAR1_254511870.	254511870	OAR1_256257300.	256257300	1745431	0	35	8	<2 Mb
34	1	1	OAR1_256755942.	256755942	OAR1_258746229.	258746229	1990288	0	36	8	<2 Mb
35	1	1	s60200.1	260159183	OAR1_261769723.	261769723	1610541	0	31	8	<2 Mb
36	1	2	s64656.1	5921993	OAR2_7688059.1	7688059	1766067	0	32	8	<2 Mb
37	1	2	OAR2_10294593.1	10294593	OAR2_12005753.1	12005753	1711161	0	32	8	<2 Mb
38	1	2	OAR2_14275054.1	14275054	OAR2_15351877.1	15351877	1076824	0	25	8	<2 Mb
39	1	2	OAR2_20898157.1	20898157	OAR2_22537166.1	22537166	1639010	0	35	8	<2 Mb
40	1	2	OAR2_22739719.1	22739719	OAR2_23837222.1	23837222	1097504	0	26	8	<2 Mb
41	1	2	OAR2_34693156.1	34693156	OAR2_35966054.1	35966054	1272899	0	28	8	<2 Mb
42	1	2	s47486.1	36738295	OAR2_37663196.1	37663196	924902	0	23	8	<1 Mb
43	1	2	OAR2_52759551.1	52759551	OAR2_54138593.1	54138593	1379043	0	35	8	<2 Mb
44	1	2	s35831.1	54478386	s63030.1	55922894	1444509	0	23	8	<2 Mb
45	1	2	OAR2_58745072.1	58745072	OAR2_60010660.1	60010660	1265589	0	28	8	<2 Mb
46	1	2	OAR2_62364736.1	62364736	s48343.1	63530454	1165719	0	26	8	<2 Mb
47	1	2	OAR2_65255031.1	65255031	OAR2_66880170.1	66880170	1625140	0	34	8	<2 Mb
48	1	2	OAR2_68099661.1	68099661	OAR2_69526155.1	69526155	1426495	0	35	8	<2 Mb
49	1	2	DU485802_126.1	72498935	OAR2_74652390.1	74652390	2153456	0	45	8	<5 Mb
50	1	2	s10857.1	101451273	OAR2_102649338.	102649338	1198066	0	27	8	<2 Mb
51	1	2	OAR2_109831680.	109831680	s22902.1	111724974	1893295	0	32	8	<2 Mb
52	1	2	OAR2_117759661.	117759661	s44046.1	119458583	1698923	0	32	8	<2 Mb
53	1	2	OAR2_142314137.	142314137	OAR2_146760496.	146760496	4446360	0	89	8	<5 Mb
54	1	2	OAR2_157177463.	157177463	OAR2_158607874.	158607874	1430412	0	30	8	<2 Mb
55	1	2	OAR2_164108811.	164108811	OAR2_165621708.	165621708	1512898	0	32	8	<2 Mb
56	1	2	s65240.1	168834417	OAR2_171659260.	171659260	2824844	0	60	8	<5 Mb
57	1	2	OAR2_172379160.	172379160	OAR2_173821801.	173821801	1442642	0	32	8	<2 Mb
58	1	2	s58484.1	175181590	OAR2_178133677.	178133677	2952088	0	62	8	<5 Mb
59	1	2	OAR2_182654548.	182654548	OAR2_184101952.	184101952	1447405	0	33	8	<2 Mb
60	1	2	OAR2_186364478_	186364479	OAR2_189290786.	189290786	2926308	0	48	8	<5 Mb
61	1	2	OAR2_189892135.	189892135	OAR2_192336047.	192336047	2443913	0	44	8	<5 Mb
62	1	2	s06044.1	194781484	s75265.1	196411003	1629520	0	29	8	<2 Mb
63	1	2	OAR2_204959986.	204959986	OAR2_206338195.	206338195	1378210	0	27	8	<2 Mb
64	1	2	OAR2_208559623.	208559623	OAR2_209509900_	209509901	950279	0	23	8	<1 Mb
65	1	2	OAR2_209720831.	209720831	OAR2_212945450.	212945450	3224620	0	64	8	<5 Mb
66	1	2	OAR2_217290617.	217290617	OAR2_219838408_	219838409	2547793	0	48	8	<5 Mb
67	1	2	OAR2_245781651.	245781651	OAR2_247816014.	247816014	2034364	0	38	8	<5 Mb
68	1	2	OAR2_252710690.	252710690	OAR2_254943391.	254943391	2232702	0	31	8	<5 Mb
69	1	2	OAR2_255166004.	255166004	OAR2_257849665.	257849665	2683662	0	52	8	<5 Mb
70	1	3	OAR3_6791702.1	6791702	OAR3_8755169.1	8755169	1963468	0	33	8	<2 Mb
71	1	3	s35115.1	15753109	s62952.1	16854320	1101212	0	28	8	<2 Mb
72	1	3	s48427.1	29033656	OAR3_31172991.1	31172991	2139336	0	40	8	<5 Mb
73	1	3	s04938.1	31470132	s14411.1	33009018	1538887	0	33	8	<2 Mb
74	1	3	OAR3_37269438.1	37269438	OAR3_40204068.1	40204068	2934631	0	62	8	<5 Mb
75	1	3	s35856.1	42075027	s72091.1	43628111	1553085	0	32	8	<2 Mb
76	1	3	OAR3_50439294.1	50439294	OAR3_51704431.1	51704431	1265138	0	27	8	<2 Mb
77	1	3	OAR3_54912524.1	54912524	s60593.1	56084303	1171780	0	20	8	<2 Mb
78	1	3	OAR3_57353941.1	57353941	OAR3_58778204.1	58778204	1424264	0	36	8	<2 Mb
79	1	3	OAR3_59091966.1	59091966	s31995.1	62270443	3178478	0	46	8	<5 Mb
80	1	3	s33953.1	64063992	OAR3_65439253.1	65439253	1375262	0	29	8	<2 Mb
81	1	3	OAR3_70578986.1	70578986	OAR3_72983111.1	72983111	2404126	0	43	8	<5 Mb
82	1	3	OAR3_84222063.1	84222063	s59419.1	86023914	1801852	0	38	8	<2 Mb
83	1	3	s14013.1	89088136	s67799.1	91662235	2574100	0	52	8	<5 Mb
84	1	3	OAR3_94497972.1	94497972	OAR3_96638553.1	96638553	2140582	0	43	8	<5 Mb
85	1	3	OAR3_100393157.	100393157	s54284.1	102703299	2310143	0	40	8	<5 Mb
86	1	3	OAR3_122111039.	122111039	OAR3_122801516.	122801516	690478	0	20	8	<1 Mb
87	1	3	OAR3_155198771.	155198771	OAR3_157286455.	157286455	2087685	0	47	8	<5 Mb
88	1	3	DU356800_583.1	157693778	OAR3_159525447.	159525447	1831670	0	38	8	<2 Mb
89	1	3	OAR3_169965955.	169965955	OAR3_171398054.	171398054	1432100	0	29	8	<2 Mb
90	1	3	s70035.1	177084368	OAR3_179484765.	179484765	2400398	0	47	8	<5 Mb
91	1	3	s11063.1	185133034	OAR3_186787098.	186787098	1654065	0	31	8	<2 Mb
92	1	3	OAR3_190626958.	190626958	s46308.1	191945254	1318297	0	29	8	<2 Mb
93	1	3	OAR3_202741875.	202741875	OAR3_204157824.	204157824	1415950	0	28	8	<2 Mb
94	1	3	OAR3_209256041.	209256041	OAR3_210839001.	210839001	1582961	0	32	8	<2 Mb
95	1	3	s04177.1	225507292	OAR3_227547536.	227547536	2040245	0	48	8	<5 Mb
96	1	3	s66905.1	231401778	s68268.1	232590708	1188931	0	32	8	<2 Mb
97	1	3	s15228.1	234883386	s58911.1	236745933	1862548	0	38	8	<2 Mb
98	1	4	OAR4_90119.1	90119	OAR4_3170609.1	3170609	3080491	0	50	8	<5 Mb
99	1	4	OAR4_17119314.1	17119314	OAR4_19060147.1	19060147	1940834	0	36	8	<2 Mb
100	1	4	OAR4_21038955.1	21038955	OAR4_22249402.1	22249402	1210448	0	26	8	<2 Mb
101	1	4	s60027.1	26341668	OAR4_27894204.1	27894204	1552537	0	38	8	<2 Mb
102	1	4	OAR4_31331674.1	31331674	OAR4_32671208.1	32671208	1339535	0	29	8	<2 Mb
103	1	4	OAR4_36856822_X	36856823	OAR4_38801403.1	38801403	1944581	0	39	8	<2 Mb
104	1	4	OAR4_41786164.1	41786164	OAR4_44155520.1	44155520	2369357	0	39	8	<5 Mb
105	1	4	OAR4_44426313.1	44426313	OAR4_47079128.1	47079128	2652816	0	47	8	<5 Mb
106	1	4	OAR4_49971009.1	49971009	OAR4_53260490.1	53260490	3289482	0	64	8	<5 Mb
107	1	4	OAR4_54924754.1	54924754	OAR4_56538053.1	56538053	1613300	0	34	8	<2 Mb
108	1	4	s30979.1	68976478	OAR4_71092901.1	71092901	2116424	0	43	8	<5 Mb
109	1	4	OAR4_92612139.1	92612139	OAR4_94318883.1	94318883	1706745	0	35	8	<2 Mb
110	1	4	s48248.1	100352784	s73158.1	102646661	2293878	0	45	8	<5 Mb
111	1	4	OAR4_107848906.	107848906	OAR4_110656536.	110656536	2807631	0	55	8	<5 Mb
112	1	4	OAR4_120564652.	120564652	s23093.1	122110772	1546121	0	26	8	<2 Mb
113	1	5	s58545.1	4624214	OAR5_7567884.1	7567884	2943671	0	51	8	<5 Mb
114	1	5	s15187.1	12294879	s27970.1	21533540	9238662	2	152	7	>5 Mb
115	1	5	OAR5_23855305.1	23855305	OAR5_25769178.1	25769178	1913874	0	43	8	<2 Mb
116	1	5	OAR5_28083253.1	28083253	s06182.1	30787155	2703903	0	55	8	<5 Mb
117	1	5	OAR5_31695916.1	31695916	OAR5_33596746.1	33596746	1900831	0	40	8	<2 Mb
118	1	5	s71821.1	43136926	OAR5_45553897.1	45553897	2416972	0	33	8	<5 Mb
119	1	5	OAR5_50244014.1	50244014	s63050.1	52631883	2387870	0	42	8	<5 Mb
120	1	5	s18057.1	65223321	OAR5_66547834.1	66547834	1324514	0	29	8	<2 Mb
121	1	5	OAR5_68302417.1	68302417	OAR5_70408358.1	70408358	2105942	0	41	8	<5 Mb
122	1	5	OAR5_77332045.1	77332045	OAR5_80246247.1	80246247	2914203	0	53	8	<5 Mb
123	1	5	OAR5_86551989.1	86551989	s07160.1	87702438	1150450	0	25	8	<2 Mb
124	1	5	OAR5_97945971.1	97945971	s04346.1	99670911	1724941	0	38	8	<2 Mb
125	1	5	OAR5_102391715.	102391715	OAR5_104001829.	104001829	1610115	0	39	8	<2 Mb
126	1	5	OAR5_107332084.	107332084	s02553.1	109244915	1912832	0	41	8	<2 Mb
127	1	6	OAR6_8566580.1	8566580	OAR6_10990556_X	10990557	2423978	0	53	8	<5 Mb
128	1	6	OAR6_14268064.1	14268064	OAR6_15674825.1	15674825	1406762	0	32	8	<2 Mb
129	1	6	OAR6_28396848.1	28396848	OAR6_30067477_X	30067478	1670631	0	31	8	<2 Mb
130	1	6	OAR6_38713012.1	38713012	OAR6_41936490.1	41936490	3223479	0	43	8	<5 Mb
131	1	6	OAR6_45933332.1	45933332	OAR6_47052864.1	47052864	1119533	0	25	8	<2 Mb
132	1	6	OAR6_52735881.1	52735881	OAR6_54837381.1	54837381	2101501	0	41	8	<5 Mb
133	1	6	OAR6_61466729.1	61466729	OAR6_63339622.1	63339622	1872894	0	36	8	<2 Mb
134	1	6	s35019.1	65711786	OAR6_67781585.1	67781585	2069800	0	39	8	<5 Mb
135	1	6	OAR6_70622888.1	70622888	OAR6_73653927.1	73653927	3031040	0	61	8	<5 Mb
136	1	6	OAR6_74683763.1	74683763	OAR6_76067476.1	76067476	1383714	0	26	8	<2 Mb
137	1	6	OAR6_82368282.1	82368282	OAR6_84589373.1	84589373	2221092	0	39	8	<5 Mb
138	1	6	OAR6_86628341.1	86628341	OAR6_88110298.1	88110298	1481958	0	32	8	<2 Mb
139	1	6	OAR6_94868641.1	94868641	OAR6_97099823_X	97099824	2231184	0	47	8	<5 Mb
140	1	6	OAR6_102450660.	102450660	OAR6_105082360.	105082360	2631701	0	53	8	<5 Mb
141	1	6	s49345.1	113986118	s32541.1	115387244	1401127	0	30	8	<2 Mb
142	1	6	OAR6_127397796.	127397796	s45361.1	128283643	885848	0	22	8	<1 Mb
143	1	7	s47241.1	2519800	s44412.1	3754485	1234686	0	27	8	<2 Mb
144	1	7	OAR7_12011732.1	12011732	OAR7_14294330.1	14294330	2282599	0	48	8	<5 Mb
145	1	7	OAR7_19034446.1	19034446	OAR7_21705646.1	21705646	2671201	0	49	8	<5 Mb
146	1	7	s01268.1	38165822	s15119.1	39702428	1536607	0	33	8	<2 Mb
147	1	7	s26745.1	51058740	OAR7_56371523.1	56371523	5312784	0	92	8	>5 Mb
148	1	7	OAR7_59750552.1	59750552	OAR7_62173993.1	62173993	2423442	0	44	8	<5 Mb
149	1	7	OAR7_62873255.1	62873255	OAR7_65120201.1	65120201	2246947	0	41	8	<5 Mb
150	1	7	s01188.1	67805224	OAR7_70893987.1	70893987	3088764	0	50	8	<5 Mb
151	1	7	OAR7_78146924.1	78146924	OAR7_79395459.1	79395459	1248536	0	25	8	<2 Mb
152	1	7	OAR7_86306095.1	86306095	OAR7_87612883.1	87612883	1306789	0	25	8	<2 Mb
153	1	7	OAR7_90063627.1	90063627	s35074.1	91063596	999970	0	23	8	<1 Mb
154	1	7	OAR7_96835617.1	96835617	s69172.1	98212704	1377088	0	31	8	<2 Mb
155	1	8	OAR8_943482.1	943482	s11698.1	2560665	1617184	0	31	8	<2 Mb
156	1	8	OAR8_6071874.1	6071874	OAR8_8249023.1	8249023	2177150	0	43	8	<5 Mb
157	1	8	OAR8_9618832_X.	9618833	OAR8_11646058.1	11646058	2027226	0	41	8	<5 Mb
158	1	8	OAR8_11927394.1	11927394	OAR8_14543945.1	14543945	2616552	0	49	8	<5 Mb
159	1	8	OAR8_24810125.1	24810125	s21916.1	26070363	1260239	0	27	8	<2 Mb
160	1	8	s70646.1	30309222	OAR8_31775836.1	31775836	1466615	0	33	8	<2 Mb
161	1	8	s03737.1	38791172	OAR8_41415390.1	41415390	2624219	0	59	8	<5 Mb
162	1	8	OAR8_44930388.1	44930388	OAR8_47465400.1	47465400	2535013	0	39	8	<5 Mb
163	1	8	OAR8_49214539.1	49214539	s16584.1	51635247	2420709	0	51	8	<5 Mb
164	1	8	OAR8_53159504.1	53159504	OAR8_54864928.1	54864928	1705425	0	29	8	<2 Mb
165	1	8	OAR8_55339073.1	55339073	OAR8_59354522.1	59354522	4015450	0	75	8	<5 Mb
166	1	8	OAR8_61314955.1	61314955	OAR8_63521291_X	63521292	2206338	0	37	8	<5 Mb
167	1	8	OAR8_67469564.1	67469564	OAR8_69151787.1	69151787	1682224	0	38	8	<2 Mb
168	1	8	s43078.1	74155441	OAR8_75632834.1	75632834	1477394	0	28	8	<2 Mb
169	1	8	OAR8_84032183.1	84032183	OAR8_85196909.1	85196909	1164727	0	26	8	<2 Mb
170	1	8	s19702.1	91883389	OAR8_93399077.1	93399077	1515689	0	37	8	<2 Mb
171	1	9	OAR9_612972.1	612972	s11092.1	2148134	1535163	0	35	8	<2 Mb
172	1	9	OAR9_6417991.1	6417991	OAR9_8154368.1	8154368	1736378	0	31	8	<2 Mb
173	1	9	s04789.1	17870880	s15908.1	20219349	2348470	0	48	8	<5 Mb
174	1	9	s59478.1	24315465	OAR9_26395989.1	26395989	2080525	0	49	8	<5 Mb
175	1	9	OAR9_28026656.1	28026656	OAR9_32460343.1	32460343	4433688	0	98	8	<5 Mb
176	1	9	s40882.1	53847987	OAR9_55960056.1	55960056	2112070	0	38	8	<5 Mb
177	1	9	OAR9_58315645.1	58315645	s03279.1	59408343	1092699	0	27	8	<2 Mb
178	1	9	OAR9_68829772.1	68829772	OAR9_70355332.1	70355332	1525561	0	27	8	<2 Mb
179	1	9	OAR9_78536383.1	78536383	OAR9_80693962.1	80693962	2157580	0	46	8	<5 Mb
180	1	9	OAR9_81895755.1	81895755	OAR9_83848598.1	83848598	1952844	0	39	8	<2 Mb
181	1	9	OAR9_84206263.1	84206263	OAR9_86235287.1	86235287	2029025	0	51	8	<5 Mb
182	1	9	s35021.1	86570355	OAR9_87478637.1	87478637	908283	0	21	8	<1 Mb
183	1	9	OAR9_98841506.1	98841506	OAR9_100790876.	100790876	1949371	0	35	8	<2 Mb
184	1	10	OAR10_4638340.1	4638340	OAR10_8106475.1	8106475	3468136	0	61	8	<5 Mb
185	1	10	s72120.1	10005607	OAR10_11943101.	11943101	1937495	0	35	8	<2 Mb
186	1	10	s21592.1	12326875	s23996.1	14054402	1727528	0	32	8	<2 Mb
187	1	10	DU328870_688.1	17674968	s66776.1	20888439	3213472	0	52	8	<5 Mb
188	1	10	OAR10_28451807_	28451808	OAR10_29907137.	29907137	1455330	0	35	8	<2 Mb
189	1	10	OAR10_35356358.	35356358	OAR10_37783425.	37783425	2427068	0	44	8	<5 Mb
190	1	10	OAR10_43021358.	43021358	OAR10_45542660.	45542660	2521303	0	36	8	<5 Mb
191	1	10	OAR10_46516536.	46516536	OAR10_49581266.	49581266	3064731	0	68	8	<5 Mb
192	1	10	OAR10_51406054.	51406054	OAR10_52665226.	52665226	1259173	0	27	8	<2 Mb
193	1	10	OAR10_52847297.	52847297	OAR10_54264286.	54264286	1416990	0	31	8	<2 Mb
194	1	10	OAR10_54623811.	54623811	OAR10_56045069.	56045069	1421259	0	30	8	<2 Mb
195	1	10	OAR10_69032148.	69032148	OAR10_71271863.	71271863	2239716	0	40	8	<5 Mb
196	1	10	OAR10_82059174.	82059174	s23480.1	83204076	1144903	0	24	8	<2 Mb
197	1	11	s39948.1	19092204	s19808.1	21964166	2871963	0	43	8	<5 Mb
198	1	11	OAR11_32129276.	32129276	OAR11_34497217.	34497217	2367942	0	41	8	<5 Mb
199	1	11	s15236.1	53083519	s58015.1	54613443	1529925	0	29	8	<2 Mb
200	1	11	s45187.1	63230099	OAR11_64513084.	64513084	1282986	0	27	8	<2 Mb
201	1	11	DU353714_367.1	66235355	s75931.1	66878309	642955	0	16	8	<1 Mb
202	1	12	OAR12_3265396.1	3265396	s02715.1	4340715	1075320	0	24	8	<2 Mb
203	1	12	OAR12_12699814.	12699814	DU303358_330.1	14274056	1574243	0	34	8	<2 Mb
204	1	12	OAR12_15413094.	15413094	OAR12_16762949.	16762949	1349856	0	31	8	<2 Mb
205	1	12	OAR12_21699429.	21699429	OAR12_23018955.	23018955	1319527	0	29	8	<2 Mb
206	1	12	OAR12_36342401.	36342401	s51555.1	38181661	1839261	0	36	8	<2 Mb
207	1	12	OAR12_38359072_	38359073	OAR12_39336634.	39336634	977562	0	25	8	<1 Mb
208	1	12	s30607.1	44522705	s52056.1	46314513	1791809	0	33	8	<2 Mb
209	1	12	OAR12_59232441.	59232441	OAR12_62830594.	62830594	3598154	0	61	8	<5 Mb
210	1	12	OAR12_77224943.	77224943	s47918.1	79117515	1892573	0	34	8	<2 Mb
211	1	13	s43194.1	1767949	OAR13_4448234.1	4448234	2680286	0	44	8	<5 Mb
212	1	13	OAR13_4914588_X	4914589	s69760.1	6664015	1749427	0	35	8	<2 Mb
213	1	13	s59225.1	7468301	s50474.1	8786435	1318135	0	27	8	<2 Mb
214	1	13	s00066.1	40397421	OAR13_42332039.	42332039	1934619	0	30	8	<2 Mb
215	1	13	OAR13_54016379.	54016379	OAR13_55986200.	55986200	1969822	0	29	8	<2 Mb
216	1	13	s54559.1	56668982	s42240.1	59637066	2968085	0	55	8	<5 Mb
217	1	13	s11968.1	59812661	s13640.1	61276985	1464325	0	35	8	<2 Mb
218	1	13	OAR13_63834293.	63834293	s48214.1	65729746	1895454	0	31	8	<2 Mb
219	1	13	OAR13_66203470_	66203471	OAR13_69221369_	69221370	3017900	0	45	8	<5 Mb
220	1	13	s42064.1	86552285	s25911.1	88585718	2033434	0	38	8	<5 Mb
221	1	14	OAR14_4353963.1	4353963	s32109.1	6277948	1923986	0	33	8	<2 Mb
222	1	14	s15415.1	22389966	s06417.1	23409494	1019529	0	23	8	<2 Mb
223	1	14	s47677.1	35107951	s18349.1	37689386	2581436	0	41	8	<5 Mb
224	1	14	OAR14_40887217.	40887217	OAR14_42454704.	42454704	1567488	0	27	8	<2 Mb
225	1	14	OAR14_47710769.	47710769	OAR14_49594310.	49594310	1883542	0	38	8	<2 Mb
226	1	14	s54274.1	51329090	OAR14_54470440.	54470440	3141351	0	48	8	<5 Mb
227	1	14	OAR14_67362171.	67362171	s53928.1	69302979	1940809	0	36	8	<2 Mb
228	1	15	OAR15_2799595.1	2799595	OAR15_4907710.1	4907710	2108116	0	38	8	<5 Mb
229	1	15	OAR15_5142162.1	5142162	s56290.1	7317539	2175378	0	31	8	<5 Mb
230	1	15	OAR15_10041872.	10041872	OAR15_11803985.	11803985	1762114	0	28	8	<2 Mb
231	1	15	s22860.1	14549443	OAR15_17192165.	17192165	2642723	0	47	8	<5 Mb
232	1	15	s51999.1	27656342	s03501.1	32164396	4508055	0	86	8	<5 Mb
233	1	15	OAR15_33562135.	33562135	OAR15_34864759_	34864760	1302626	0	26	8	<2 Mb
234	1	15	s40251.1	39778931	s75274.1	40964705	1185775	0	27	8	<2 Mb
235	1	15	OAR15_43299510.	43299510	OAR15_45249044.	45249044	1949535	0	38	8	<2 Mb
236	1	15	OAR15_45480311.	45480311	OAR15_47465153.	47465153	1984843	0	34	8	<2 Mb
237	1	15	s01274.1	57216973	s72041.1	59128140	1911168	0	32	8	<2 Mb
238	1	15	s24129.1	64375758	OAR15_67377343_	67377344	3001587	0	61	8	<5 Mb
239	1	15	s48790.1	71613570	OAR15_73769949_	73769950	2156381	0	33	8	<5 Mb
240	1	15	OAR15_78164304.	78164304	OAR15_79726105.	79726105	1561802	0	32	8	<2 Mb
241	1	16	s31223.1	18414895	OAR16_21031880.	21031880	2616986	0	50	8	<5 Mb
242	1	16	OAR16_21441330.	21441330	s42829.1	23135278	1693949	0	36	8	<2 Mb
243	1	16	OAR16_26522451.	26522451	OAR16_28766248.	28766248	2243798	0	47	8	<5 Mb
244	1	16	OAR16_35599522.	35599522	OAR16_37226202.	37226202	1626681	0	34	8	<2 Mb
245	1	16	OAR16_43833978.	43833978	OAR16_46789766.	46789766	2955789	0	53	8	<5 Mb
246	1	16	OAR16_51194558.	51194558	OAR16_62044074.	62044074	10849517	3	185	7	>5 Mb
247	1	16	s35309.1	62292163	s56732.1	64099411	1807249	0	35	8	<2 Mb
248	1	16	s09971.1	69659404	s43343.1	71185591	1526188	0	29	8	<2 Mb
249	1	16	s15811.1	72429327	s62581.1	75187885	2758559	0	50	8	<5 Mb
250	1	17	s67839.1	4838967	s69817.1	6692318	1853352	0	32	8	<2 Mb
251	1	17	OAR17_25143960.	25143960	OAR17_27204166.	27204166	2060207	0	36	8	<5 Mb
252	1	17	OAR17_27564239.	27564239	OAR17_28687373.	28687373	1123135	0	25	8	<2 Mb
253	1	17	OAR17_35112051.	35112051	s55140.1	37860778	2748728	0	45	8	<5 Mb
254	1	17	OAR17_42023106.	42023106	OAR17_43741063.	43741063	1717958	0	38	8	<2 Mb
255	1	17	s12799.1	54310669	OAR17_56996543.	56996543	2685875	0	46	8	<5 Mb
256	1	17	OAR17_63144249.	63144249	s28062.1	64669860	1525612	0	28	8	<2 Mb
257	1	17	s48611.1	71361891	OAR17_75701731.	75701731	4339841	0	66	8	<5 Mb
258	1	18	s14766.1	13958637	OAR18_15225550.	15225550	1266914	0	28	8	<2 Mb
259	1	18	OAR18_35972839.	35972839	OAR18_38134487.	38134487	2161649	0	35	8	<5 Mb
260	1	18	OAR18_38724168.	38724168	OAR18_39877482.	39877482	1153315	0	25	8	<2 Mb
261	1	19	s33960.1	5009603	s31946.1	6930386	1920784	0	33	8	<2 Mb
262	1	19	s01413.1	8824974	OAR19_9997434.1	9997434	1172461	0	27	8	<2 Mb
263	1	19	s56250.1	16726143	s16264.1	18118932	1392790	0	28	8	<2 Mb
264	1	19	OAR19_21372011.	21372011	OAR19_23298665.	23298665	1926655	0	34	8	<2 Mb
265	1	19	OAR19_24079470.	24079470	OAR19_25732454.	25732454	1652985	0	28	8	<2 Mb
266	1	19	OAR19_26220840.	26220840	OAR19_27747719.	27747719	1526880	0	27	8	<2 Mb
267	1	19	OAR19_29949680.	29949680	s28334.1	34681571	4731892	0	85	8	<5 Mb
268	1	19	s44105.1	42112257	OAR19_44354998.	44354998	2242742	0	37	8	<5 Mb
269	1	20	OAR20_5321540_X	5321540	OAR20_6626208.1	6626208	1304669	0	27	8	<2 Mb
270	1	20	OAR20_10199126.	10199126	OAR20_11623776.	11623776	1424651	0	34	8	<2 Mb
271	1	20	s63714.1	16877851	OAR20_19622337.	19622337	2744487	0	53	8	<5 Mb
272	1	20	s23242.1	20865336	OAR20_25029391.	25029391	4164056	0	88	8	<5 Mb
273	1	20	OAR20_33339130.	33339130	OAR20_35961027.	35961027	2621898	0	48	8	<5 Mb
274	1	20	OAR20_41364367.	41364367	s73423.1	42650233	1285867	0	31	8	<2 Mb
275	1	20	s19909.1	48624864	OAR20_49636257.	49636257	1011394	0	24	8	<2 Mb
276	1	20	s58854.1	54050517	OAR20_55563675.	55563675	1513159	0	21	8	<2 Mb
277	1	21	s32546.1	11814204	s69349.1	15352210	3538007	0	60	8	<5 Mb
278	1	21	OAR21_22186011.	22186011	s20360.1	23978308	1792298	0	37	8	<2 Mb
279	1	21	OAR21_26910127.	26910127	s21007.1	28951052	2040926	0	34	8	<5 Mb
280	1	22	OAR22_5075844.1	5075844	OAR22_7588884.1	7588884	2513041	0	53	8	<5 Mb
281	1	22	OAR22_13645596.	13645596	DU413316_575.1	15364451	1718856	0	29	8	<2 Mb
282	1	22	s12512.1	22296167	OAR22_25234645.	25234645	2938479	0	63	8	<5 Mb
283	1	22	OAR22_28965871.	28965871	OAR22_30389621_	30389622	1423752	0	35	8	<2 Mb
284	1	22	OAR22_30620326.	30620326	OAR22_31677168.	31677168	1056843	0	28	8	<2 Mb
285	1	22	OAR22_34273278.	34273278	OAR22_36686850.	36686850	2413573	0	42	8	<5 Mb
286	1	23	OAR23_8935783.1	8935783	OAR23_10086910.	10086910	1151128	0	30	8	<2 Mb
287	1	23	OAR23_15286182.	15286182	OARX_16106124.1	16106124	819943	0	23	8	<1 Mb
288	1	23	OAR23_39144674_	39144675	OAR23_40410527.	40410527	1265853	0	46	8	<2 Mb
289	1	23	OAR23_41581000.	41581000	OARX_42837583.1	42837583	1256584	0	33	8	<2 Mb
290	1	23	OAR23_45527495.	45527495	s61624.1	48293025	2765531	0	74	8	<5 Mb
291	1	23	s13621.1	57978537	OAR23_59102681.	59102681	1124145	0	27	8	<2 Mb
292	1	23	s62736.1	61832290	OAR23_63040401.	63040401	1208112	0	33	8	<2 Mb
293	1	23	OARX_85338723.1	85338723	OARX_87841793.1	87841793	2503071	0	35	8	<5 Mb
294	1	23	DU492411_505.1	90820112	OARX_92007136.1	92007136	1187025	0	19	8	<2 Mb
295	1	23	OARX_109825816.	109825816	OARX_111575175.	111575175	1749360	0	31	8	<2 Mb
296	1	23	OARX_119702496.	119702496	s17286.1	122771468	3068973	0	55	8	<5 Mb
297	1	24	s05125.1	34871320	s53082.1	37742511	2871192	0	33	8	<5 Mb
298	1	24	s49742.1	40153724	OAR24_42942982.	42942982	2789259	0	35	8	<5 Mb
299	1	25	OAR25_6095123.1	6095123	OAR25_7921364.1	7921364	1826242	0	35	8	<2 Mb
300	1	25	OAR25_12072546.	12072546	OAR25_14468967.	14468967	2396422	0	43	8	<5 Mb
301	1	25	OAR25_14708029.	14708029	OAR25_18668151.	18668151	3960123	0	82	8	<5 Mb
302	1	25	OAR25_22821337.	22821337	OAR25_24287764_	24287765	1466429	0	35	8	<2 Mb
303	1	25	s58718.1	35356962	s34515.1	36520861	1163900	0	25	8	<2 Mb
304	1	25	s56125.1	41462142	s16923.1	42874948	1412807	0	33	8	<2 Mb
305	1	25	OAR25_43801573.	43801573	DU448638_155.1	45501418	1699846	0	35	8	<2 Mb
306	1	26	s02252.1	612697	OAR26_4174147.1	4174147	3561451	0	56	8	<5 Mb
307	1	26	OAR26_16835791.	16835791	OAR26_18524094.	18524094	1688304	0	34	8	<2 Mb
308	1	26	s01178.1	42009584	OAR26_44089889.	44089889	2080306	0	43	8	<5 Mb
309	2	1	OAR1_214050298.	214050298	OAR1_219282079.	219282079	5231782	0	90	3	>5 Mb
310	2	1	s34940.1	267007202	OAR1_288234747.	288234747	21227546	0	348	3	>5 Mb
311	2	2	OAR2_23807521.1	23807521	OAR2_33972713.1	33972713	10165193	0	176	3	>5 Mb
312	2	2	OAR2_76331680.1	76331680	OAR2_90723102.1	90723102	14391423	0	286	3	>5 Mb
313	2	2	OAR2_111932274.	111932274	s67472.1	139629177	27696904	0	510	3	>5 Mb
314	2	2	OAR2_219972669.	219972669	OAR2_234651532.	234651532	14678864	0	237	3	>5 Mb
315	2	4	s18682.1	6287314	OAR4_14230002.1	14230002	7942689	0	145	3	>5 Mb
316	2	6	OAR6_15907189.1	15907189	OAR6_28571688.1	28571688	12664500	0	243	3	>5 Mb
317	2	6	OAR6_122893488.	122893488	s28053.1	127523587	4630100	0	89	3	<5 Mb
318	2	7	OAR7_104802032.	104802032	OAR7_108923470.	108923470	4121439	0	76	3	<5 Mb
319	2	18	s22101.1	16222432	OAR18_28566851.	28566851	12344420	0	199	3	>5 Mb
320	2	19	OAR19_48560033.	48560033	OAR19_61434824.	61434824	12874792	0	212	3	>5 Mb
321	2	23	s02813.1	50559942	s56924.1	53358543	2798602	0	74	3	<5 Mb
322	2	23	s50909.1	66579600	OARX_81112725.1	81112725	14533126	0	116	3	>5 Mb
323	4	1	OAR1_88143.1	88143	s43961.1	1151750	1063608	0	17	9	<2 Mb
324	4	1	OAR1_1762874.1	1762874	OAR1_3412866.1	3412866	1649993	0	34	8	<2 Mb
325	4	1	s35298.1	4898453	s18895.1	7979916	3081464	1	60	8	<5 Mb
326	4	1	s09058.1	10087797	s45057.1	12285935	2198139	0	44	8	<5 Mb
327	4	1	s37833.1	12676496	OAR1_14315581.1	14315581	1639086	0	36	8	<2 Mb
328	4	1	OAR1_14544239.1	14544239	s04753.1	15883520	1339282	0	25	8	<2 Mb
329	4	1	OAR1_16852861.1	16852861	s25913.1	17544962	692102	0	15	9	<1 Mb
330	4	1	s61691.1	18117744	OAR1_21439660.1	21439660	3321917	1	55	8	<5 Mb
331	4	1	s34237.1	21891203	OAR1_27291243.1	27291243	5400041	0	95	8	>5 Mb
332	4	1	s24782.1	30064236	OAR1_31126491.1	31126491	1062256	0	23	9	<2 Mb
333	4	1	OAR1_31693459.1	31693459	s71991.1	32656978	963520	0	20	9	<1 Mb
334	4	1	s12059.1	32806025	OAR1_33864798.1	33864798	1058774	0	24	9	<2 Mb
335	4	1	OAR1_34775368.1	34775368	OAR1_49492036.1	49492036	14716669	5	260	7	>5 Mb
336	4	1	OAR1_50219468.1	50219468	OAR1_51532128.1	51532128	1312661	0	21	9	<2 Mb
337	4	1	OAR1_52518679.1	52518679	OAR1_56372435.1	56372435	3853757	0	69	8	<5 Mb
338	4	1	DU395740_415.1	57628403	OAR1_60333122.1	60333122	2704720	1	52	8	<5 Mb
339	4	1	OAR1_60457820.1	60457820	OAR1_62133622.1	62133622	1675803	0	31	8	<2 Mb
340	4	1	s66702.1	65492395	OAR1_66650935.1	66650935	1158541	0	23	9	<2 Mb
341	4	1	OAR1_66802799.1	66802799	OAR1_67951620.1	67951620	1148822	0	27	9	<2 Mb
342	4	1	s48830.1	72578543	OAR1_74015424.1	74015424	1436882	0	29	8	<2 Mb
343	4	1	s33210.1	76227410	OAR1_76803512.1	76803512	576103	0	14	9	<1 Mb
344	4	1	OAR1_77993538.1	77993538	OAR1_86433231.1	86433231	8439694	3	177	7	>5 Mb
345	4	1	s66406.1	93077068	OAR1_93664787.1	93664787	587720	0	12	9	<1 Mb
346	4	1	s13298.1	93969377	OAR1_94860183.1	94860183	890807	0	17	9	<1 Mb
347	4	1	OAR1_95378272.1	95378272	OAR1_96325332.1	96325332	947061	0	19	9	<1 Mb
348	4	1	s46849.1	96718220	OAR1_97871065.1	97871065	1152846	0	20	9	<2 Mb
349	4	1	OAR1_101357689.	101357689	OAR1_104439888.	104439888	3082200	0	52	8	<5 Mb
350	4	1	s55590.1	106499943	s46875.1	108473620	1973678	0	36	8	<2 Mb
351	4	1	OAR1_108694371.	108694371	s06116.1	109250459	556089	0	14	9	<1 Mb
352	4	1	OAR1_110509088.	110509088	s33396.1	111386984	877897	0	17	9	<1 Mb
353	4	1	OAR1_120333510.	120333510	OAR1_122825051.	122825051	2491542	0	46	8	<5 Mb
354	4	1	OAR1_129060358.	129060358	OAR1_131185069.	131185069	2124712	0	33	8	<5 Mb
355	4	1	OAR1_131669529.	131669529	OAR1_132183172.	132183172	513644	0	13	9	<1 Mb
356	4	1	s05893.1	132461215	OAR1_133535707.	133535707	1074493	0	25	9	<2 Mb
357	4	1	OAR1_136392614.	136392614	OAR1_138245692.	138245692	1853079	0	44	8	<2 Mb
358	4	1	OAR1_138815385.	138815385	OAR1_139351292.	139351292	535908	0	14	9	<1 Mb
359	4	1	OAR1_140201087.	140201087	OAR1_147233859.	147233859	7032773	1	113	7	>5 Mb
360	4	1	OAR1_149565545.	149565545	OAR1_150193285.	150193285	627741	0	18	9	<1 Mb
361	4	1	OAR1_151085106.	151085106	OAR1_152193840_	152193841	1108736	0	23	9	<2 Mb
362	4	1	OAR1_152684211.	152684211	OAR1_154062793.	154062793	1378583	0	27	8	<2 Mb
363	4	1	s64416.1	155050741	OAR1_156013696.	156013696	962956	0	19	9	<1 Mb
364	4	1	OAR1_157107505.	157107505	OAR1_159234607.	159234607	2127103	0	29	8	<5 Mb
365	4	1	OAR1_162594169.	162594169	OAR1_163890279.	163890279	1296111	0	29	9	<2 Mb
366	4	1	OAR1_165217240.	165217240	OAR1_167366390.	167366390	2149151	0	40	8	<5 Mb
367	4	1	OAR1_168135011.	168135011	OAR1_172129499.	172129499	3994489	0	66	8	<5 Mb
368	4	1	OAR1_172502574.	172502574	OAR1_173415791_	173415792	913219	0	18	9	<1 Mb
369	4	1	OAR1_174294162.	174294162	OAR1_179191319.	179191319	4897158	0	81	8	<5 Mb
370	4	1	OAR1_179786060.	179786060	OAR1_180352827.	180352827	566768	0	14	9	<1 Mb
371	4	1	OAR1_182440957.	182440957	OAR1_185450355.	185450355	3009399	1	59	8	<5 Mb
372	4	1	OAR1_187507079.	187507079	OAR1_188675266.	188675266	1168188	0	22	9	<2 Mb
373	4	1	OAR1_189179554.	189179554	OAR1_189921263.	189921263	741710	0	14	9	<1 Mb
374	4	1	s55687.1	190944058	OAR1_193526104.	193526104	2582047	0	45	8	<5 Mb
375	4	1	OAR1_193942646.	193942646	s26591.1	194387653	445008	0	10	9	<1 Mb
376	4	1	OAR1_194758938.	194758938	OAR1_203357712.	203357712	8598775	4	146	7	>5 Mb
377	4	1	OAR1_204344399.	204344399	OAR1_204807359.	204807359	462961	0	12	9	<1 Mb
378	4	1	OAR1_206552578.	206552578	s42985.1	207255695	703118	0	16	9	<1 Mb
379	4	1	OAR1_209169552_	209169553	OAR1_210858510.	210858510	1688958	0	40	8	<2 Mb
380	4	1	s32891.1	211232648	OAR1_212121820_	212121821	889174	0	16	9	<1 Mb
381	4	1	s16314.1	214355755	s58291.1	215252523	896769	0	20	9	<1 Mb
382	4	1	OAR1_215609640.	215609640	s53605.1	217147676	1538037	0	31	8	<2 Mb
383	4	1	OAR1_219772503.	219772503	OAR1_221924641.	221924641	2152139	0	31	8	<5 Mb
384	4	1	s15120.1	222630697	OAR1_223721671.	223721671	1090975	0	26	9	<2 Mb
385	4	1	OAR1_224687949.	224687949	OAR1_225514025.	225514025	826077	0	16	9	<1 Mb
386	4	1	s44120.1	228724518	OAR1_231356383.	231356383	2631866	0	42	8	<5 Mb
387	4	1	OAR1_232436433.	232436433	OAR1_235641645.	235641645	3205213	0	61	8	<5 Mb
388	4	1	OAR1_237098175.	237098175	OAR1_241703558.	241703558	4605384	0	64	8	<5 Mb
389	4	1	s12513.1	242560589	OAR1_243504209.	243504209	943621	0	17	9	<1 Mb
390	4	1	OAR1_243778469.	243778469	OAR1_244534439.	244534439	755971	0	19	9	<1 Mb
391	4	1	OAR1_245030140.	245030140	OAR1_245443477.	245443477	413338	0	10	9	<1 Mb
392	4	1	OAR1_245956292_	245956293	OAR1_248326742.	248326742	2370450	0	47	8	<5 Mb
393	4	1	OAR1_249123123.	249123123	OAR1_250407027.	250407027	1283905	0	22	8	<2 Mb
394	4	1	s43010.1	251732996	OAR1_252669539.	252669539	936544	0	12	9	<1 Mb
395	4	1	OAR1_254511870.	254511870	OAR1_254917600.	254917600	405731	0	11	9	<1 Mb
396	4	1	s33133.1	255168152	OAR1_257047418.	257047418	1879267	0	33	8	<2 Mb
397	4	1	OAR1_257653899.	257653899	OAR1_259109428.	259109428	1455530	0	23	8	<2 Mb
398	4	1	OAR1_260571017.	260571017	OAR1_262142758.	262142758	1571742	0	28	8	<2 Mb
399	4	1	OAR1_262373929.	262373929	s01042.1	263840316	1466388	0	27	8	<2 Mb
400	4	1	OAR1_264262393.	264262393	s60324.1	264774730	512338	0	10	9	<1 Mb
401	4	1	OAR1_270011474_	270011475	OAR1_270566867.	270566867	555393	0	13	9	<1 Mb
402	4	1	OAR1_272791087.	272791087	OAR1_275348331.	275348331	2557245	0	40	8	<5 Mb
403	4	1	s35276.1	276808987	s61800.1	285107527	8298541	3	157	7	>5 Mb
404	4	1	OAR1_285644761.	285644761	OAR1_287309424.	287309424	1664664	0	29	8	<2 Mb
405	4	1	OAR1_289618619.	289618619	OAR1_291389181.	291389181	1770563	0	36	8	<2 Mb
406	4	1	OAR1_293214958.	293214958	OAR1_293926412.	293926412	711455	0	15	9	<1 Mb
407	4	1	OAR1_294478214.	294478214	OAR1_295874360.	295874360	1396147	0	28	8	<2 Mb
408	4	1	OAR1_296820284.	296820284	s45224.1	298080822	1260539	0	27	8	<2 Mb
409	4	2	OAR2_1066989.1	1066989	OAR2_1936693.1	1936693	869705	0	19	9	<1 Mb
410	4	2	OAR2_4024120.1	4024120	OAR2_7052926.1	7052926	3028807	1	60	8	<5 Mb
411	4	2	s58940.1	8745250	s22689.1	9982721	1237472	0	27	9	<2 Mb
412	4	2	s55237.1	10858958	OAR2_11379778.1	11379778	520821	0	12	9	<1 Mb
413	4	2	OAR2_12081804.1	12081804	OAR2_12913530_X	12913530	831727	0	17	9	<1 Mb
414	4	2	OAR2_13411521.1	13411521	OAR2_14170474.1	14170474	758954	0	17	9	<1 Mb
415	4	2	OAR2_16032385.1	16032385	s31977.1	17960258	1927874	0	32	8	<2 Mb
416	4	2	OAR2_19076972.1	19076972	OAR2_20186088.1	20186088	1109117	0	25	9	<2 Mb
417	4	2	OAR2_20363150.1	20363150	OAR2_21347690.1	21347690	984541	0	21	9	<1 Mb
418	4	2	OAR2_21680827_X	21680827	OAR2_23183682.1	23183682	1502856	0	32	8	<2 Mb
419	4	2	OAR2_23553591.1	23553591	s49268.1	24818020	1264430	0	26	8	<2 Mb
420	4	2	s34197.1	25031988	s33822.1	25903982	871995	0	18	9	<1 Mb
421	4	2	s33381.1	26896528	s52336.1	27625570	729043	0	15	9	<1 Mb
422	4	2	OAR2_32694090.1	32694090	OAR2_33300171.1	33300171	606082	0	15	9	<1 Mb
423	4	2	OAR2_33857571.1	33857571	OAR2_34343913.1	34343913	486343	0	13	9	<1 Mb
424	4	2	OAR2_35134944.1	35134944	OAR2_36546466.1	36546466	1411523	0	33	8	<2 Mb
425	4	2	s47486.1	36738295	OAR2_37472352.1	37472352	734058	0	18	9	<1 Mb
426	4	2	OAR2_39154397.1	39154397	OAR2_42188878.1	42188878	3034482	0	54	8	<5 Mb
427	4	2	OAR2_42932500.1	42932500	s24432.1	45555548	2623049	0	32	8	<5 Mb
428	4	2	s09262.1	46068460	s05611.1	47614171	1545712	0	31	8	<2 Mb
429	4	2	OAR2_49258360.1	49258360	OAR2_52697563.1	52697563	3439204	0	45	8	<5 Mb
430	4	2	s02794.1	52892715	OAR2_54654208.1	54654208	1761494	0	39	8	<2 Mb
431	4	2	OAR2_57526461.1	57526461	OAR2_59666590.1	59666590	2140130	0	43	8	<5 Mb
432	4	2	OAR2_61286442.1	61286442	OAR2_63118685.1	63118685	1832244	0	44	8	<2 Mb
433	4	2	OAR2_64315764.1	64315764	OAR2_65624857.1	65624857	1309094	0	31	8	<2 Mb
434	4	2	OAR2_65907499.1	65907499	OAR2_67379598.1	67379598	1472100	0	31	8	<2 Mb
435	4	2	s65484.1	68548709	OAR2_69526155.1	69526155	977447	0	24	9	<1 Mb
436	4	2	DU422248_448.1	70927676	OAR2_73687773.1	73687773	2760098	0	54	8	<5 Mb
437	4	2	OAR2_75460601.1	75460601	OAR2_77705450.1	77705450	2244850	0	42	8	<5 Mb
438	4	2	OAR2_78349333.1	78349333	s62643.1	79629171	1279839	0	21	8	<2 Mb
439	4	2	OAR2_80112715.1	80112715	OAR2_82089332.1	82089332	1976618	0	39	8	<2 Mb
440	4	2	OAR2_85172259.1	85172259	OAR2_87213067.1	87213067	2040809	0	54	8	<5 Mb
441	4	2	OAR2_87391090.1	87391090	OAR2_88441803.1	88441803	1050714	0	22	9	<2 Mb
442	4	2	OAR2_88811262.1	88811262	OAR2_92069734.1	92069734	3258473	0	60	8	<5 Mb
443	4	2	s71616.1	92386051	OAR2_93881856.1	93881856	1495806	0	36	8	<2 Mb
444	4	2	OAR2_99441563.1	99441563	OAR2_100483288.	100483288	1041726	0	18	9	<2 Mb
445	4	2	s32345.1	102425343	OAR2_104674800.	104674800	2249458	0	33	8	<5 Mb
446	4	2	OAR2_105944717_	105944717	s30109.1	108434018	2489302	0	49	8	<5 Mb
447	4	2	OAR2_109580171.	109580171	OAR2_110595727.	110595727	1015557	0	19	9	<2 Mb
448	4	2	OAR2_112165500.	112165500	OAR2_113457503.	113457503	1292004	0	20	9	<2 Mb
449	4	2	s70754.1	113675063	OAR2_115348402.	115348402	1673340	0	38	8	<2 Mb
450	4	2	OAR2_116127777.	116127777	OAR2_117867801.	117867801	1740025	0	34	8	<2 Mb
451	4	2	DU300339_104.1	118245391	s23043.1	119249089	1003699	0	21	9	<2 Mb
452	4	2	s65897.1	123265738	OAR2_125326201.	125326201	2060464	0	42	8	<5 Mb
453	4	2	OAR2_127110460.	127110460	OAR2_128209324.	128209324	1098865	0	22	9	<2 Mb
454	4	2	OAR2_129205985.	129205985	OAR2_130020916.	130020916	814932	0	20	9	<1 Mb
455	4	2	OAR2_130104119.	130104119	OAR2_131783123.	131783123	1679005	0	31	8	<2 Mb
456	4	2	OAR2_133518001.	133518001	s64867.1	136753650	3235650	0	65	8	<5 Mb
457	4	2	OAR2_137718678.	137718678	s67472.1	139629177	1910500	0	35	8	<2 Mb
458	4	2	s48315.1	141637463	OAR2_144088913.	144088913	2451451	0	52	8	<5 Mb
459	4	2	OAR2_144627157.	144627157	OAR2_145478943.	145478943	851787	0	17	9	<1 Mb
460	4	2	OAR2_145591151.	145591151	OAR2_146559731.	146559731	968581	0	22	9	<1 Mb
461	4	2	OAR2_146752433.	146752433	OAR2_148048660.	148048660	1296228	0	27	8	<2 Mb
462	4	2	OAR2_148896059.	148896059	OAR2_150766633_	150766634	1870576	0	36	8	<2 Mb
463	4	2	OAR2_152343380.	152343380	OAR2_154099215.	154099215	1755836	0	33	8	<2 Mb
464	4	2	OAR2_156961257.	156961257	s50367.1	158875040	1913784	0	39	8	<2 Mb
465	4	2	OAR2_159191106.	159191106	OAR2_161141166.	161141166	1950061	0	41	8	<2 Mb
466	4	2	OAR2_161356703.	161356703	s44044.1	165511718	4155016	0	82	8	<5 Mb
467	4	2	OAR2_166756467.	166756467	OAR2_168063389.	168063389	1306923	0	25	8	<2 Mb
468	4	2	OAR2_170832833.	170832833	OAR2_171930761.	171930761	1097929	0	30	9	<2 Mb
469	4	2	OAR2_172379160.	172379160	OAR2_173626053.	173626053	1246894	0	28	9	<2 Mb
470	4	2	OAR2_173821801.	173821801	OAR2_175465143.	175465143	1643343	0	41	8	<2 Mb
471	4	2	OAR2_175831096.	175831096	OAR2_177524838.	177524838	1693743	0	34	8	<2 Mb
472	4	2	OAR2_179069270.	179069270	OAR2_180239034.	180239034	1169765	0	24	8	<2 Mb
473	4	2	OAR2_182190826_	182190827	OAR2_183223683.	183223683	1032857	0	28	9	<2 Mb
474	4	2	OAR2_185315032.	185315032	OAR2_186404856.	186404856	1089825	0	24	9	<2 Mb
475	4	2	OAR2_187487092.	187487092	DU367350_210.1	197181190	9694099	4	170	7	>5 Mb
476	4	2	s66780.1	197304486	OAR2_197905137.	197905137	600652	0	14	9	<1 Mb
477	4	2	s45904.1	198345768	OAR2_199280124.	199280124	934357	0	21	9	<1 Mb
478	4	2	OAR2_200376521.	200376521	OAR2_201868471.	201868471	1491951	0	27	8	<2 Mb
479	4	2	OAR2_202060076.	202060076	s38744.1	204522372	2462297	0	50	8	<5 Mb
480	4	2	OAR2_207636171.	207636171	OAR2_209445028.	209445028	1808858	0	35	8	<2 Mb
481	4	2	OAR2_210373144.	210373144	OAR2_211051742.	211051742	678599	0	17	9	<1 Mb
482	4	2	s24537.1	211289174	OAR2_215254546.	215254546	3965373	1	77	8	<5 Mb
483	4	2	OAR2_219603926.	219603926	OAR2_220918687.	220918687	1314762	0	31	8	<2 Mb
484	4	2	s58488.1	221240611	OAR2_224086493.	224086493	2845883	0	56	8	<5 Mb
485	4	2	OAR2_224331098.	224331098	OAR2_225739992.	225739992	1408895	0	26	8	<2 Mb
486	4	2	OAR2_225947719.	225947719	OAR2_228251894.	228251894	2304176	0	32	8	<5 Mb
487	4	2	s24870.1	229842067	OAR2_231739122.	231739122	1897056	0	31	8	<2 Mb
488	4	2	OAR2_233477500.	233477500	OAR2_234766884.	234766884	1289385	0	25	8	<2 Mb
489	4	2	OAR2_235237168.	235237168	OAR2_235951067.	235951067	713900	0	18	9	<1 Mb
490	4	2	OAR2_236955619.	236955619	OAR2_237830149_	237830150	874532	0	19	9	<1 Mb
491	4	2	OAR2_238891812.	238891812	OAR2_239715485.	239715485	823674	0	17	9	<1 Mb
492	4	2	s63084.1	240893602	s73247.1	255412075	14518474	4	253	7	>5 Mb
493	4	2	s04666.1	257785919	s75545.1	260065538	2279620	0	44	8	<5 Mb
494	4	2	s42672.1	260631479	s17508.1	262190581	1559103	0	37	8	<2 Mb
495	4	3	s44996.1	216456	s54007.1	1998428	1781973	0	27	8	<2 Mb
496	4	3	OAR3_2481532.1	2481532	OAR3_3419701.1	3419701	938170	0	21	9	<1 Mb
497	4	3	s49008.1	3855543	s45695.1	4635741	780199	0	20	9	<1 Mb
498	4	3	s57732.1	5526208	OAR3_6897820.1	6897820	1371613	0	34	8	<2 Mb
499	4	3	s12907.1	8325515	OAR3_9056052.1	9056052	730538	0	15	9	<1 Mb
500	4	3	OAR3_10381193.1	10381193	OAR3_12700795.1	12700795	2319603	0	36	8	<5 Mb
501	4	3	OAR3_16260513_X	16260513	s14288.1	17152889	892377	0	22	9	<1 Mb
502	4	3	OAR3_17601264_X	17601264	s52097.1	18214817	613554	0	15	9	<1 Mb
503	4	3	OAR3_18958534.1	18958534	OAR3_20201734.1	20201734	1243201	0	29	8	<2 Mb
504	4	3	s23299.1	20421894	OAR3_22415410.1	22415410	1993517	0	43	8	<2 Mb
505	4	3	OAR3_27655471.1	27655471	OAR3_28255737.1	28255737	600267	0	16	9	<1 Mb
506	4	3	OAR3_28544856.1	28544856	s11352.1	29279329	734474	0	16	9	<1 Mb
507	4	3	OAR3_29941671.1	29941671	s56876.1	30460722	519052	0	13	9	<1 Mb
508	4	3	s04938.1	31470132	OAR3_32133994.1	32133994	663863	0	16	9	<1 Mb
509	4	3	OAR3_32289336.1	32289336	OAR3_33256996.1	33256996	967661	0	23	9	<1 Mb
510	4	3	s32753.1	34891454	OAR3_36221107.1	36221107	1329654	0	28	8	<2 Mb
511	4	3	OAR3_36757599.1	36757599	OAR3_39518700.1	39518700	2761102	0	55	8	<5 Mb
512	4	3	OAR3_40071995.1	40071995	s58478.1	41652222	1580228	0	34	8	<2 Mb
513	4	3	s35856.1	42075027	OAR3_44775873.1	44775873	2700847	1	57	8	<5 Mb
514	4	3	OAR3_45774145.1	45774145	OAR3_46132071.1	46132071	357927	0	11	9	<1 Mb
515	4	3	s42822.1	46712983	OAR3_47522402.1	47522402	809420	0	18	9	<1 Mb
516	4	3	OAR3_48428503.1	48428503	OAR3_49000877.1	49000877	572375	0	15	9	<1 Mb
517	4	3	OAR3_49139982.1	49139982	OAR3_49662893.1	49662893	522912	0	13	9	<1 Mb
518	4	3	OAR3_50364898.1	50364898	OAR3_53688177.1	53688177	3323280	1	64	8	<5 Mb
519	4	3	s35713.1	54120908	OAR3_54658034.1	54658034	537127	0	14	9	<1 Mb
520	4	3	OAR3_54912524.1	54912524	OAR3_58080478.1	58080478	3167955	0	51	8	<5 Mb
521	4	3	OAR3_58361060.1	58361060	s52477.1	58978420	617361	0	16	9	<1 Mb
522	4	3	OAR3_59711645.1	59711645	s29870.1	61290302	1578658	0	22	8	<2 Mb
523	4	3	OAR3_61669946.1	61669946	s31995.1	62270443	600498	0	11	9	<1 Mb
524	4	3	DU244782_175.1	63383835	s24023.1	64251325	867491	0	21	9	<1 Mb
525	4	3	OAR3_64635196.1	64635196	OAR3_65439253.1	65439253	804058	0	15	9	<1 Mb
526	4	3	OAR3_66565316.1	66565316	OAR3_67521167.1	67521167	955852	0	24	9	<1 Mb
527	4	3	OAR3_69139448.1	69139448	OAR3_69862081.1	69862081	722634	0	15	9	<1 Mb
528	4	3	OAR3_70204674.1	70204674	OAR3_73413336.1	73413336	3208663	1	57	8	<5 Mb
529	4	3	OAR3_75392513.1	75392513	OAR3_76177373.1	76177373	784861	0	16	9	<1 Mb
530	4	3	OAR3_76877284.1	76877284	OAR3_77718162.1	77718162	840879	0	17	9	<1 Mb
531	4	3	OAR3_78128087.1	78128087	OAR3_79812234.1	79812234	1684148	0	33	8	<2 Mb
532	4	3	OAR3_82189771.1	82189771	OAR3_85112203.1	85112203	2922433	0	64	8	<5 Mb
533	4	3	s26117.1	85499961	s59419.1	86023914	523954	0	13	9	<1 Mb
534	4	3	OAR3_87420466.1	87420466	OAR3_90416862.1	90416862	2996397	1	59	8	<5 Mb
535	4	3	OAR3_92432824.1	92432824	OAR3_93265765.1	93265765	832942	0	22	9	<1 Mb
536	4	3	OAR3_93551207.1	93551207	OAR3_94159433.1	94159433	608227	0	14	9	<1 Mb
537	4	3	OAR3_94497972.1	94497972	s58177.1	96040194	1542223	0	31	8	<2 Mb
538	4	3	OAR3_97036519.1	97036519	s00079.1	99210509	2173991	0	46	8	<5 Mb
539	4	3	OAR3_100393157.	100393157	OAR3_102519143.	102519143	2125987	0	35	8	<5 Mb
540	4	3	OAR3_103689521.	103689521	s40033.1	107229596	3540076	1	72	8	<5 Mb
541	4	3	s28814.1	109813489	OAR3_111084528.	111084528	1271040	0	22	8	<2 Mb
542	4	3	OAR3_111873998.	111873998	OAR3_114370895.	114370895	2496898	0	28	8	<5 Mb
543	4	3	OAR3_115292618.	115292618	OAR3_117400958.	117400958	2108341	0	43	8	<5 Mb
544	4	3	s63397.1	118613823	OAR3_120774332.	120774332	2160510	0	43	8	<5 Mb
545	4	3	OAR3_121228929.	121228929	OAR3_123497423.	123497423	2268495	0	46	8	<5 Mb
546	4	3	s28778.1	126447033	OAR3_127286233.	127286233	839201	0	20	9	<1 Mb
547	4	3	OAR3_128739206.	128739206	OAR3_135588005.	135588005	6848800	2	131	7	>5 Mb
548	4	3	OAR3_136040654.	136040654	s25189.1	139189280	3148627	0	54	8	<5 Mb
549	4	3	OAR3_139914515.	139914515	OAR3_140632356.	140632356	717842	0	14	9	<1 Mb
550	4	3	OAR3_141010154.	141010154	OAR3_142056197.	142056197	1046044	0	22	9	<2 Mb
551	4	3	s65390.1	142381288	OAR3_145344922.	145344922	2963635	0	50	8	<5 Mb
552	4	3	s28071.1	145931284	s35014.1	146281949	350666	0	11	9	<1 Mb
553	4	3	s48664.1	148274739	OAR3_149240782.	149240782	966044	0	23	9	<1 Mb
554	4	3	OAR3_151647379.	151647379	OAR3_152529546.	152529546	882168	0	23	9	<1 Mb
555	4	3	OAR3_154013741.	154013741	OAR3_155103999.	155103999	1090259	0	24	9	<2 Mb
556	4	3	OAR3_156119949.	156119949	OAR3_157921107.	157921107	1801159	0	35	8	<2 Mb
557	4	3	OAR3_158180811.	158180811	OAR3_158745008_	158745009	564199	0	14	9	<1 Mb
558	4	3	OAR3_159459695.	159459695	OAR3_160069791.	160069791	610097	0	15	9	<1 Mb
559	4	3	s59799.1	161301341	DU358217_394.1	161931599	630259	0	12	9	<1 Mb
560	4	3	s69752.1	162212052	OAR3_163033810.	163033810	821759	0	15	9	<1 Mb
561	4	3	OAR3_164375334.	164375334	s71394.1	165605370	1230037	0	19	9	<2 Mb
562	4	3	OAR3_165741097.	165741097	OAR3_166966160.	166966160	1225064	0	23	9	<2 Mb
563	4	3	OAR3_170145975.	170145975	s29697.1	172775304	2629330	1	50	8	<5 Mb
564	4	3	s17544.1	173376602	s44438.1	175805577	2428976	0	34	8	<5 Mb
565	4	3	OAR3_177511793.	177511793	OAR3_179484765.	179484765	1972973	0	40	8	<2 Mb
566	4	3	OAR3_179888744.	179888744	OAR3_180711543.	180711543	822800	0	18	9	<1 Mb
567	4	3	OAR3_180858156.	180858156	OAR3_181766932.	181766932	908777	0	17	9	<1 Mb
568	4	3	OAR3_181972339.	181972339	OAR3_185850400.	185850400	3878062	0	70	8	<5 Mb
569	4	3	OAR3_186951989.	186951989	OAR3_187883913.	187883913	931925	0	22	9	<1 Mb
570	4	3	s59723.1	189339119	s49971.1	190224485	885367	0	20	9	<1 Mb
571	4	3	OAR3_191490835.	191490835	s58887.1	192471035	980201	0	21	9	<1 Mb
572	4	3	OAR3_197263301.	197263301	OAR3_203633847.	203633847	6370547	1	110	7	>5 Mb
573	4	3	s08195.1	205870483	s56669.1	207341543	1471061	0	36	8	<2 Mb
574	4	3	s05793.1	210714728	OAR3_211514604.	211514604	799877	0	16	9	<1 Mb
575	4	3	s63942.1	214394552	s43681.1	215148749	754198	0	17	9	<1 Mb
576	4	3	s44602.1	218061493	OAR3_221591127.	221591127	3529635	0	48	8	<5 Mb
577	4	3	OAR3_224645612.	224645612	s21996.1	226023490	1377879	0	24	8	<2 Mb
578	4	3	s10034.1	228376107	s65581.1	230585586	2209480	0	42	8	<5 Mb
579	4	3	s23160.1	231096955	OAR3_233089781.	233089781	1992827	0	43	8	<2 Mb
580	4	3	OAR3_233491871.	233491871	s74056.1	235731552	2239682	0	40	8	<5 Mb
581	4	3	s62626.1	235885406	s33493.1	237338509	1453104	0	27	8	<2 Mb
582	4	3	OAR3_237579486.	237579486	s53303.1	238963104	1383619	0	23	8	<2 Mb
583	4	3	OAR3_239453320.	239453320	s07077.1	240122893	669574	0	13	9	<1 Mb
584	4	3	s32816.1	241810142	s35224.1	242770439	960298	0	14	8	<1 Mb
585	4	4	OAR4_90119.1	90119	OAR4_2446512.1	2446512	2356394	0	41	8	<5 Mb
586	4	4	OAR4_3724308.1	3724308	OAR4_6918677.1	6918677	3194370	0	61	8	<5 Mb
587	4	4	OAR4_8917898.1	8917898	OAR4_16592661.1	16592661	7674764	3	152	7	>5 Mb
588	4	4	OAR4_17019083.1	17019083	OAR4_19938568.1	19938568	2919486	0	51	8	<5 Mb
589	4	4	OAR4_22104050.1	22104050	OAR4_23636752.1	23636752	1532703	0	30	8	<2 Mb
590	4	4	OAR4_26167181.1	26167181	OAR4_26842281.1	26842281	675101	0	17	9	<1 Mb
591	4	4	OAR4_27379611.1	27379611	OAR4_30416419.1	30416419	3036809	1	65	8	<5 Mb
592	4	4	OAR4_32942247.1	32942247	OAR4_33868301.1	33868301	926055	0	20	9	<1 Mb
593	4	4	s29388.1	35569362	OAR4_39813653.1	39813653	4244292	0	87	8	<5 Mb
594	4	4	s43760.1	40499067	OAR4_41399083.1	41399083	900017	0	18	9	<1 Mb
595	4	4	OAR4_41786164.1	41786164	OAR4_42610251.1	42610251	824088	0	16	9	<1 Mb
596	4	4	OAR4_43532022.1	43532022	OAR4_44155520.1	44155520	623499	0	12	9	<1 Mb
597	4	4	OAR4_45213543_X	45213544	OAR4_47079128.1	47079128	1865585	0	28	8	<2 Mb
598	4	4	s25687.1	50460367	OAR4_53026247.1	53026247	2565881	0	48	8	<5 Mb
599	4	4	OAR4_53165989.1	53165989	OAR4_54542457.1	54542457	1376469	0	30	8	<2 Mb
600	4	4	OAR4_55302087.1	55302087	OAR4_55981443.1	55981443	679357	0	17	9	<1 Mb
601	4	4	OAR4_56585693_X	56585694	OAR4_59884554.1	59884554	3298861	0	61	8	<5 Mb
602	4	4	OAR4_60039997.1	60039997	OAR4_60864815.1	60864815	824819	0	20	9	<1 Mb
603	4	4	OAR4_60993946.1	60993946	OAR4_61815072.1	61815072	821127	0	19	9	<1 Mb
604	4	4	OAR4_62657058.1	62657058	OAR4_64352097.1	64352097	1695040	0	32	8	<2 Mb
605	4	4	s75934.1	65154319	OAR4_66106868.1	66106868	952550	0	20	9	<1 Mb
606	4	4	OAR4_66965749.1	66965749	OAR4_67534285.1	67534285	568537	0	15	9	<1 Mb
607	4	4	s29492.1	68605222	OAR4_70151360_X	70151361	1546140	0	29	8	<2 Mb
608	4	4	OAR4_71923465.1	71923465	s25289.1	72769785	846321	0	18	9	<1 Mb
609	4	4	s11164.1	74464670	s27666.1	91561617	17096948	10	335	6	>5 Mb
610	4	4	OAR4_92447165.1	92447165	OAR4_95135338.1	95135338	2688174	0	57	8	<5 Mb
611	4	4	s61724.1	96967906	OAR4_99694225.1	99694225	2726320	0	53	8	<5 Mb
612	4	4	OAR4_102875969_	102875970	OAR4_103675497.	103675497	799528	0	19	9	<1 Mb
613	4	4	OAR4_106037156.	106037156	OAR4_106966646.	106966646	929491	0	22	9	<1 Mb
614	4	4	OAR4_107786618.	107786618	OAR4_109410038.	109410038	1623421	0	29	8	<2 Mb
615	4	4	s23013.1	110167852	s09767.1	111560385	1392534	0	28	8	<2 Mb
616	4	4	OAR4_113848235.	113848235	OAR4_114991617.	114991617	1143383	0	19	9	<2 Mb
617	4	4	OAR4_115400151.	115400151	OAR4_116893470.	116893470	1493320	0	37	8	<2 Mb
618	4	4	OAR4_117443724.	117443724	OAR4_119285102.	119285102	1841379	0	41	8	<2 Mb
619	4	4	OAR4_119618487.	119618487	s23093.1	122110772	2492286	0	35	8	<5 Mb
620	4	4	s10907.1	123534831	s34606.1	124248402	713572	0	17	9	<1 Mb
621	4	4	OAR4_124653981.	124653981	OAR4_125213368.	125213368	559388	0	16	9	<1 Mb
622	4	4	s08405.1	125999545	OAR4_126533864.	126533864	534320	0	16	9	<1 Mb
623	4	5	DU242464_150.1	880949	s61513.1	1626572	745624	0	18	9	<1 Mb
624	4	5	s35981.1	1965586	OAR5_3465380.1	3465380	1499795	0	32	8	<2 Mb
625	4	5	s63064.1	5146911	s08913.1	5940918	794008	0	14	9	<1 Mb
626	4	5	OAR5_6540581.1	6540581	s61180.1	8437632	1897052	0	26	8	<2 Mb
627	4	5	s46277.1	10721493	OAR5_13191989.1	13191989	2470497	1	44	8	<5 Mb
628	4	5	DU446213_412.1	14529724	s27970.1	21533540	7003817	1	121	7	>5 Mb
629	4	5	OAR5_22873080.1	22873080	OAR5_23734357.1	23734357	861278	0	20	9	<1 Mb
630	4	5	OAR5_23855305.1	23855305	OAR5_24575325.1	24575325	720021	0	19	9	<1 Mb
631	4	5	s66560.1	29573692	OAR5_30675098.1	30675098	1101407	0	22	9	<2 Mb
632	4	5	OAR5_31053928.1	31053928	OAR5_32204286.1	32204286	1150359	0	31	9	<2 Mb
633	4	5	OAR5_32554457_X	32554458	OAR5_35349345.1	35349345	2794888	0	52	8	<5 Mb
634	4	5	s25265.1	40004281	s34597.1	41414053	1409773	0	28	8	<2 Mb
635	4	5	s49312.1	41860230	OAR5_42951047.1	42951047	1090818	0	17	9	<2 Mb
636	4	5	s25951.1	44269199	s63550.1	45899825	1630627	0	19	8	<2 Mb
637	4	5	DU468694_309.1	46691556	OAR5_47368993.1	47368993	677438	0	18	9	<1 Mb
638	4	5	OAR5_47736089.1	47736089	OAR5_48511042.1	48511042	774954	0	17	9	<1 Mb
639	4	5	s16040.1	48743755	s21691.1	49561090	817336	0	21	9	<1 Mb
640	4	5	OAR5_50919104.1	50919104	s44425.1	55692245	4773142	0	84	8	<5 Mb
641	4	5	s69230.1	58512309	s18451.1	61122316	2610008	0	46	8	<5 Mb
642	4	5	OAR5_62692616.1	62692616	s51748.1	65141415	2448800	0	43	8	<5 Mb
643	4	5	s60936.1	65604748	OAR5_66547834.1	66547834	943087	0	23	9	<1 Mb
644	4	5	OAR5_67542094_X	67542095	s38253.1	68524295	982201	0	20	9	<1 Mb
645	4	5	s54406.1	68923439	OAR5_73159306.1	73159306	4235868	1	78	8	<5 Mb
646	4	5	OAR5_74040247.1	74040247	OAR5_75299581.1	75299581	1259335	0	32	8	<2 Mb
647	4	5	OAR5_78346642.1	78346642	OAR5_79727231.1	79727231	1380590	0	23	8	<2 Mb
648	4	5	OAR5_82642729.1	82642729	OAR5_83227481.1	83227481	584753	0	15	9	<1 Mb
649	4	5	OAR5_86551989.1	86551989	s72847.1	89735841	3183853	0	65	8	<5 Mb
650	4	5	OAR5_90286054_X	90286055	OAR5_91149995.1	91149995	863941	0	12	9	<1 Mb
651	4	5	OAR5_93393900.1	93393900	OAR5_94755795.1	94755795	1361896	0	30	8	<2 Mb
652	4	5	OAR5_95662973.1	95662973	OAR5_96316812.1	96316812	653840	0	15	9	<1 Mb
653	4	5	OAR5_97945971.1	97945971	OAR5_98847734.1	98847734	901764	0	19	9	<1 Mb
654	4	5	s08035.1	100168808	s47842.1	101032770	863963	0	17	9	<1 Mb
655	4	5	s71245.1	101216673	OAR5_102708361.	102708361	1491689	0	35	8	<2 Mb
656	4	5	OAR5_102931003.	102931003	s62127.1	105615804	2684802	1	58	8	<5 Mb
657	4	5	OAR5_106462338.	106462338	OAR5_107273510.	107273510	811173	0	16	9	<1 Mb
658	4	5	s67971.1	107373380	OAR5_108561009_	108561009	1187630	0	25	9	<2 Mb
659	4	5	OAR5_108848148.	108848148	OAR5_109680938.	109680938	832791	0	21	9	<1 Mb
660	4	5	OAR5_110113315.	110113315	OAR5_110624576.	110624576	511262	0	12	9	<1 Mb
661	4	5	OAR5_111065107.	111065107	s10448.1	111838327	773221	0	22	9	<1 Mb
662	4	5	OAR5_111966452.	111966452	OAR5_112871826.	112871826	905375	0	20	9	<1 Mb
663	4	5	OAR5_113493813.	113493813	s63465.1	115394698	1900886	0	34	8	<2 Mb
664	4	5	s18957.1	115789209	OAR5_116287948_	116287949	498741	0	11	9	<1 Mb
665	4	6	OAR6_4458962.1	4458962	OAR6_6343216.1	6343216	1884255	0	33	8	<2 Mb
666	4	6	OAR6_8209351.1	8209351	OAR6_17199790.1	17199790	8990440	3	177	7	>5 Mb
667	4	6	OAR6_17489056.1	17489056	OAR6_18935576.1	18935576	1446521	0	27	8	<2 Mb
668	4	6	OAR6_20060008.1	20060008	OAR6_20891871.1	20891871	831864	0	20	9	<1 Mb
669	4	6	OAR6_22138611.1	22138611	OAR6_22869359.1	22869359	730749	0	17	9	<1 Mb
670	4	6	OAR6_23829848.1	23829848	OAR6_24573605.1	24573605	743758	0	18	9	<1 Mb
671	4	6	OAR6_25374087.1	25374087	OAR6_27236488.1	27236488	1862402	0	39	8	<2 Mb
672	4	6	OAR6_27552838.1	27552838	OAR6_28571688.1	28571688	1018851	0	17	9	<2 Mb
673	4	6	OAR6_29353848.1	29353848	OAR6_32092822.1	32092822	2738975	1	55	8	<5 Mb
674	4	6	OAR6_38585187.1	38585187	s32980.1	41099091	2513905	0	30	8	<5 Mb
675	4	6	s17946.1	41384761	OAR6_41936490.1	41936490	551730	0	13	9	<1 Mb
676	4	6	OAR6_42247197.1	42247197	OAR6_43416865.1	43416865	1169669	0	26	9	<2 Mb
677	4	6	OAR6_44210019.1	44210019	OAR6_45662944.1	45662944	1452926	0	30	8	<2 Mb
678	4	6	OAR6_46781131_X	46781132	OAR6_48565378.1	48565378	1784247	0	39	8	<2 Mb
679	4	6	OAR6_51823111.1	51823111	OAR6_53625837.1	53625837	1802727	0	34	8	<2 Mb
680	4	6	OAR6_54080073_X	54080074	OAR6_55801684.1	55801684	1721611	0	38	8	<2 Mb
681	4	6	OAR6_56055022.1	56055022	OAR6_58211072.1	58211072	2156051	0	38	8	<5 Mb
682	4	6	OAR6_59164892.1	59164892	OAR6_60112141.1	60112141	947250	0	19	9	<1 Mb
683	4	6	OAR6_60556604.1	60556604	OAR6_63607634.1	63607634	3051031	0	62	8	<5 Mb
684	4	6	s57131.1	66461749	OAR6_72900655.1	72900655	6438907	2	124	7	>5 Mb
685	4	6	s18268.1	75188960	OAR6_77276789.1	77276789	2087830	0	35	8	<5 Mb
686	4	6	OAR6_80754639.1	80754639	OAR6_81718546.1	81718546	963908	0	25	9	<1 Mb
687	4	6	OAR6_82022099.1	82022099	OAR6_83723520.1	83723520	1701422	0	29	8	<2 Mb
688	4	6	OAR6_84351693.1	84351693	OAR6_87925743.1	87925743	3574051	0	62	8	<5 Mb
689	4	6	OAR6_88047452.1	88047452	OAR6_88893725.1	88893725	846274	0	18	9	<1 Mb
690	4	6	OAR6_90403591.1	90403591	s74421.1	97775190	7371600	3	133	7	>5 Mb
691	4	6	OAR6_97927928.1	97927928	s11939.1	99586975	1659048	0	28	8	<2 Mb
692	4	6	OAR6_100264923.	100264923	OAR6_101835781.	101835781	1570859	0	37	8	<2 Mb
693	4	6	OAR6_102978763.	102978763	OAR6_103500682.	103500682	521920	0	14	9	<1 Mb
694	4	6	OAR6_104296438.	104296438	OAR6_106495415.	106495415	2198978	0	38	8	<5 Mb
695	4	6	s01116.1	106833958	OAR6_107348179.	107348179	514222	0	14	9	<1 Mb
696	4	6	OAR6_107865354.	107865354	OAR6_109205577.	109205577	1340224	0	27	8	<2 Mb
697	4	6	OAR6_110120561.	110120561	s58908.1	114888510	4767950	1	98	8	<5 Mb
698	4	6	s47553.1	115571753	s30544.1	117643677	2071925	0	36	8	<5 Mb
699	4	6	DU337465_337.1	120193896	OAR6_121651498.	121651498	1457603	0	29	8	<2 Mb
700	4	6	OAR6_122419280.	122419280	OAR6_123837375.	123837375	1418096	0	31	8	<2 Mb
701	4	6	s42254.1	124047657	s34802.1	126875508	2827852	0	54	8	<5 Mb
702	4	6	OAR6_127050597.	127050597	s45361.1	128283643	1233047	0	27	8	<2 Mb
703	4	7	s53632.1	1780668	OAR7_4310430.1	4310430	2529763	0	55	8	<5 Mb
704	4	7	OAR7_4458796.1	4458796	OAR7_6970091.1	6970091	2511296	0	50	8	<5 Mb
705	4	7	OAR7_8496001.1	8496001	OAR7_9393569_X.	9393570	897570	0	19	9	<1 Mb
706	4	7	s66388.1	10711234	OAR7_11329452.1	11329452	618219	0	13	9	<1 Mb
707	4	7	OAR7_12011732.1	12011732	OAR7_13016655.1	13016655	1004924	0	22	9	<2 Mb
708	4	7	s69307.1	13133325	OAR7_14734125.1	14734125	1600801	0	32	8	<2 Mb
709	4	7	OAR7_16396320.1	16396320	s53045.1	16972341	576022	0	14	9	<1 Mb
710	4	7	OAR7_18924134.1	18924134	OAR7_20874359.1	20874359	1950226	0	34	8	<2 Mb
711	4	7	s16589.1	21550176	s27840.1	22331383	781208	0	15	9	<1 Mb
712	4	7	OAR7_23786140.1	23786140	OAR7_31603943.1	31603943	7817804	1	106	7	>5 Mb
713	4	7	OAR7_31733260.1	31733260	OAR7_33119139.1	33119139	1385880	0	28	8	<2 Mb
714	4	7	OAR7_33975956.1	33975956	OAR7_34562131.1	34562131	586176	0	18	9	<1 Mb
715	4	7	OAR7_36489249.1	36489249	s02962.1	37125307	636059	0	15	9	<1 Mb
716	4	7	OAR7_40403081.1	40403081	OAR7_41043863.1	41043863	640783	0	17	9	<1 Mb
717	4	7	OAR7_41701784.1	41701784	OAR7_43050494.1	43050494	1348711	0	33	8	<2 Mb
718	4	7	OAR7_43468781.1	43468781	OAR7_45184872.1	45184872	1716092	0	37	8	<2 Mb
719	4	7	OAR7_47552191.1	47552191	OAR7_48891983.1	48891983	1339793	0	20	8	<2 Mb
720	4	7	OAR7_53145734.1	53145734	OAR7_61967937.1	61967937	8822204	3	158	7	>5 Mb
721	4	7	OAR7_63745942.1	63745942	OAR7_66229320.1	66229320	2483379	0	44	8	<5 Mb
722	4	7	OAR7_66581251.1	66581251	s45070.1	68165967	1584717	0	28	8	<2 Mb
723	4	7	OAR7_69255080.1	69255080	s49459.1	69829476	574397	0	11	9	<1 Mb
724	4	7	s03748.1	70430405	OAR7_71361923.1	71361923	931519	0	18	9	<1 Mb
725	4	7	s51939.1	73512045	OAR7_77016207.1	77016207	3504163	0	69	8	<5 Mb
726	4	7	OAR7_77552441.1	77552441	OAR7_78796628.1	78796628	1244188	0	27	8	<2 Mb
727	4	7	OAR7_79923743.1	79923743	s26118.1	80563833	640091	0	17	9	<1 Mb
728	4	7	OAR7_80810216.1	80810216	OAR7_83981189.1	83981189	3170974	0	64	8	<5 Mb
729	4	7	s66568.1	84691462	OAR7_85804445.1	85804445	1112984	0	17	9	<2 Mb
730	4	7	OAR7_87795840.1	87795840	OAR7_88358437.1	88358437	562598	0	14	9	<1 Mb
731	4	7	s38982.1	88527027	OAR7_90115917_X	90115918	1588892	0	35	8	<2 Mb
732	4	7	s67662.1	91601784	s71613.1	92222701	620918	0	18	9	<1 Mb
733	4	7	s71833.1	92900089	s69910.1	94009230	1109142	0	25	9	<2 Mb
734	4	7	OAR7_94253700.1	94253700	OAR7_96516641.1	96516641	2262942	0	45	8	<5 Mb
735	4	7	OAR7_96743459.1	96743459	OAR7_99566634.1	99566634	2823176	0	50	8	<5 Mb
736	4	7	OAR7_100334956.	100334956	s29408.1	101874214	1539259	0	27	8	<2 Mb
737	4	7	s33216.1	102399271	OAR7_105299617.	105299617	2900347	0	50	8	<5 Mb
738	4	7	s20973.1	108011448	OAR7_108923470.	108923470	912023	0	18	8	<1 Mb
739	4	8	OAR8_32622.1	32622	OAR8_1980696.1	1980696	1948075	0	35	8	<2 Mb
740	4	8	s31218.1	3682381	OAR8_4455227.1	4455227	772847	0	15	9	<1 Mb
741	4	8	OAR8_7630333.1	7630333	OAR8_9227405.1	9227405	1597073	0	20	8	<2 Mb
742	4	8	OAR8_10787192.1	10787192	OAR8_13409813.1	13409813	2622622	0	52	8	<5 Mb
743	4	8	OAR8_13873014.1	13873014	OAR8_14962778.1	14962778	1089765	0	25	9	<2 Mb
744	4	8	OAR8_16550124.1	16550124	OAR8_17071453.1	17071453	521330	0	16	9	<1 Mb
745	4	8	OAR8_17297474.1	17297474	OAR8_19379489.1	19379489	2082016	1	51	8	<5 Mb
746	4	8	s48008.1	20449630	OAR8_21072066.1	21072066	622437	0	17	9	<1 Mb
747	4	8	OAR8_22391216.1	22391216	OAR8_23051155.1	23051155	659940	0	14	9	<1 Mb
748	4	8	OAR8_25237806.1	25237806	OAR8_28235071.1	28235071	2997266	1	54	8	<5 Mb
749	4	8	OAR8_30901132.1	30901132	OAR8_31332316_X	31332317	431186	0	12	9	<1 Mb
750	4	8	OAR8_31515043.1	31515043	OAR8_32613557.1	32613557	1098515	0	24	9	<2 Mb
751	4	8	s59895.1	33598533	OAR8_34133754.1	34133754	535222	0	11	9	<1 Mb
752	4	8	OAR8_35550198.1	35550198	OAR8_36294417_X	36294418	744221	0	17	9	<1 Mb
753	4	8	OAR8_37876126.1	37876126	OAR8_38937981.1	38937981	1061856	0	29	9	<2 Mb
754	4	8	s17992.1	40595212	OAR8_41572363.1	41572363	977152	0	26	9	<1 Mb
755	4	8	OAR8_42402259.1	42402259	OAR8_44173851.1	44173851	1771593	0	35	8	<2 Mb
756	4	8	OAR8_45599587.1	45599587	OAR8_48968015.1	48968015	3368429	0	59	8	<5 Mb
757	4	8	OAR8_49442593.1	49442593	OAR8_55769107.1	55769107	6326515	1	103	7	>5 Mb
758	4	8	OAR8_57540135.1	57540135	OAR8_58842830.1	58842830	1302696	0	24	8	<2 Mb
759	4	8	OAR8_59038766.1	59038766	OAR8_60076974.1	60076974	1038209	0	24	9	<2 Mb
760	4	8	OAR8_62159933.1	62159933	OAR8_63521291_X	63521292	1361360	0	28	8	<2 Mb
761	4	8	OAR8_63953589.1	63953589	OAR8_64933647.1	64933647	980059	0	22	9	<1 Mb
762	4	8	OAR8_65033806.1	65033806	OAR8_66709622.1	66709622	1675817	0	37	8	<2 Mb
763	4	8	OAR8_67327419.1	67327419	OAR8_71266604.1	71266604	3939186	1	77	8	<5 Mb
764	4	8	s59834.1	72024702	OAR8_73728458.1	73728458	1703757	0	33	8	<2 Mb
765	4	8	OAR8_74299776.1	74299776	OAR8_75632834.1	75632834	1333059	0	25	8	<2 Mb
766	4	8	s54701.1	78717812	s06217.1	79283402	565591	0	13	9	<1 Mb
767	4	8	OAR8_80368976.1	80368976	OAR8_83285411.1	83285411	2916436	0	60	8	<5 Mb
768	4	8	OAR8_85398740.1	85398740	s62947.1	86272254	873515	0	24	9	<1 Mb
769	4	8	OAR8_87848160.1	87848160	OAR8_88153324.1	88153324	305165	0	9	9	<1 Mb
770	4	8	s52712.1	90274247	OAR8_91293224.1	91293224	1018978	0	23	9	<2 Mb
771	4	8	s19702.1	91883389	s00325.1	93232744	1349356	0	33	8	<2 Mb
772	4	8	OAR8_93512767.1	93512767	s04546.1	94095640	582874	0	15	9	<1 Mb
773	4	8	s67600.1	94781575	s18171.1	96070151	1288577	0	26	8	<2 Mb
774	4	9	s28684.1	396949	OAR9_9160131.1	9160131	8763183	3	161	7	>5 Mb
775	4	9	s44822.1	13825180	OAR9_14653377.1	14653377	828198	0	16	9	<1 Mb
776	4	9	OAR9_16035650.1	16035650	s29486.1	16428956	393307	0	12	9	<1 Mb
777	4	9	OAR9_18133799.1	18133799	s15908.1	20219349	2085551	0	43	8	<5 Mb
778	4	9	s09218.1	20357027	s11501.1	21128124	771098	0	18	9	<1 Mb
779	4	9	s27306.1	22878742	s22325.1	27589923	4711182	1	100	8	<5 Mb
780	4	9	s01370.1	28905806	s05737.1	30116671	1210866	0	24	9	<2 Mb
781	4	9	OAR9_30268753_X	30268754	s04770.1	31037585	768832	0	20	9	<1 Mb
782	4	9	OAR9_34431928.1	34431928	OAR9_35522648_X	35522649	1090722	0	26	9	<2 Mb
783	4	9	s01560.1	35711709	s64673.1	36643143	931435	0	22	9	<1 Mb
784	4	9	s73611.1	36780239	OAR9_38833086.1	38833086	2052848	0	37	8	<5 Mb
785	4	9	s31148.1	39006517	s73120.1	39839448	832932	0	19	9	<1 Mb
786	4	9	OAR9_40050374.1	40050374	OAR9_40777343.1	40777343	726970	0	16	9	<1 Mb
787	4	9	OAR9_43234117.1	43234117	OAR9_44551958.1	44551958	1317842	0	32	8	<2 Mb
788	4	9	s14158.1	45245027	s74721.1	47540680	2295654	0	37	8	<5 Mb
789	4	9	OAR9_48890336.1	48890336	OAR9_49552164.1	49552164	661829	0	16	9	<1 Mb
790	4	9	OAR9_49941341.1	49941341	s53092.1	52909654	2968314	0	28	8	<5 Mb
791	4	9	OAR9_55485114.1	55485114	OAR9_56455870.1	56455870	970757	0	20	9	<1 Mb
792	4	9	OAR9_60769613.1	60769613	OAR9_63369715.1	63369715	2600103	1	58	8	<5 Mb
793	4	9	s57864.1	63663170	OAR9_65574774.1	65574774	1911605	0	40	8	<2 Mb
794	4	9	OAR9_66437564.1	66437564	s51906.1	66769993	332430	0	9	9	<1 Mb
795	4	9	OAR9_68102632.1	68102632	OAR9_70355332.1	70355332	2252701	0	41	8	<5 Mb
796	4	9	OAR9_71282873.1	71282873	OAR9_73038655.1	73038655	1755783	0	40	8	<2 Mb
797	4	9	OAR9_73262104.1	73262104	OAR9_73903301.1	73903301	641198	0	16	9	<1 Mb
798	4	9	OAR9_75230004.1	75230004	OAR9_77102182.1	77102182	1872179	0	34	8	<2 Mb
799	4	9	OAR9_80162654.1	80162654	OAR9_80936231.1	80936231	773578	0	21	9	<1 Mb
800	4	9	s32156.1	81186499	s70343.1	83614929	2428431	0	44	8	<5 Mb
801	4	9	s19361.1	83735769	OAR9_84867780.1	84867780	1132012	0	30	9	<2 Mb
802	4	9	OAR9_85044633.1	85044633	OAR9_86042456.1	86042456	997824	0	27	9	<1 Mb
803	4	9	s35021.1	86570355	s51965.1	88314648	1744294	0	37	8	<2 Mb
804	4	9	OAR9_88658895.1	88658895	OAR9_90132123.1	90132123	1473229	0	32	8	<2 Mb
805	4	9	OAR9_90345734.1	90345734	OAR9_92302903.1	92302903	1957170	0	33	8	<2 Mb
806	4	9	s52817.1	94001475	OAR9_98568683.1	98568683	4567209	0	94	8	<5 Mb
807	4	9	s51076.1	99431437	s29328.1	100308330	876894	0	19	9	<1 Mb
808	4	10	s38460.1	726885	OAR10_1317421.1	1317421	590537	0	15	9	<1 Mb
809	4	10	OAR10_1600840.1	1600840	OAR10_7959969.1	7959969	6359130	1	108	7	>5 Mb
810	4	10	OAR10_10291004.	10291004	OAR10_17594521.	17594521	7303518	1	134	7	>5 Mb
811	4	10	OAR10_17753024.	17753024	OAR10_19643123.	19643123	1890100	0	31	8	<2 Mb
812	4	10	OAR10_20099465.	20099465	OAR10_21706545.	21706545	1607081	0	28	8	<2 Mb
813	4	10	OAR10_22333368.	22333368	OAR10_28665836.	28665836	6332469	0	135	7	>5 Mb
814	4	10	s18834.1	29826746	OAR10_30790959.	30790959	964214	0	23	9	<1 Mb
815	4	10	s06792.1	31201185	s03891.1	32047537	846353	0	21	9	<1 Mb
816	4	10	s07994.1	32415390	OAR10_33680432.	33680432	1265043	0	19	9	<2 Mb
817	4	10	s39035.1	34209994	OAR10_46772541.	46772541	12562548	3	206	7	>5 Mb
818	4	10	OAR10_48546137.	48546137	OAR10_49581266.	49581266	1035130	0	26	9	<2 Mb
819	4	10	OAR10_49941391.	49941391	OAR10_50744611.	50744611	803221	0	20	9	<1 Mb
820	4	10	s13284.1	52245807	OAR10_52665226.	52665226	419420	0	13	9	<1 Mb
821	4	10	OAR10_52895292.	52895292	OAR10_53588379.	53588379	693088	0	17	9	<1 Mb
822	4	10	OAR10_54818443.	54818443	OAR10_57304831.	57304831	2486389	0	48	8	<5 Mb
823	4	10	OAR10_57872012.	57872012	OAR10_58617749.	58617749	745738	0	19	9	<1 Mb
824	4	10	OAR10_62158653.	62158653	OAR10_64708348.	64708348	2549696	0	49	8	<5 Mb
825	4	10	OAR10_65705353.	65705353	OAR10_65976077.	65976077	270725	0	9	9	<1 Mb
826	4	10	OAR10_66329972.	66329972	OAR10_67037483.	67037483	707512	0	13	9	<1 Mb
827	4	10	OAR10_67752781.	67752781	OAR10_68517121.	68517121	764341	0	20	9	<1 Mb
828	4	10	OAR10_68948126.	68948126	OAR10_69772232.	69772232	824107	0	20	9	<1 Mb
829	4	10	OAR10_79145098.	79145098	OAR10_80432942.	80432942	1287845	0	28	8	<2 Mb
830	4	10	OAR10_80515558.	80515558	s04635.1	81150012	634455	0	18	9	<1 Mb
831	4	10	OAR10_82236251.	82236251	s23480.1	83204076	967826	0	19	9	<1 Mb
832	4	10	OAR10_83384082.	83384082	s61303.1	84130540	746459	0	19	9	<1 Mb
833	4	10	OAR10_84494139.	84494139	OAR10_88538332.	88538332	4044194	0	83	8	<5 Mb
834	4	10	OAR10_89557433.	89557433	OAR10_91044147.	91044147	1486715	0	32	8	<2 Mb
835	4	11	OAR11_3642255.1	3642255	OAR11_6835137.1	6835137	3192883	0	51	8	<5 Mb
836	4	11	s35040.1	8342980	s15694.1	9456073	1113094	0	20	9	<2 Mb
837	4	11	OAR11_9684002.1	9684002	OAR11_11350213.	11350213	1666212	0	30	8	<2 Mb
838	4	11	OAR11_18568846.	18568846	s51197.1	23017598	4448753	0	70	8	<5 Mb
839	4	11	s29112.1	24260560	s08310.1	27567535	3306976	0	50	8	<5 Mb
840	4	11	s22846.1	29779100	s49530.1	30218516	439417	0	13	9	<1 Mb
841	4	11	OAR11_31361626.	31361626	OAR11_32301525.	32301525	939900	0	15	9	<1 Mb
842	4	11	OAR11_34348656.	34348656	OAR11_34881190.	34881190	532535	0	12	9	<1 Mb
843	4	11	OAR11_35138896.	35138896	OAR11_38296265.	38296265	3157370	0	55	8	<5 Mb
844	4	11	OAR11_38921646.	38921646	OAR11_39717067.	39717067	795422	0	21	9	<1 Mb
845	4	11	OAR11_42313711.	42313711	s11660.1	44155825	1842115	0	28	8	<2 Mb
846	4	11	s53624.1	45225559	OAR11_46387245.	46387245	1161687	0	19	9	<2 Mb
847	4	11	OAR11_47808979.	47808979	OAR11_50038566.	50038566	2229588	0	33	8	<5 Mb
848	4	11	s67170.1	50396147	OAR11_50969324.	50969324	573178	0	17	9	<1 Mb
849	4	11	OAR11_53396507.	53396507	s58015.1	54613443	1216937	0	24	8	<2 Mb
850	4	11	s24669.1	55097074	s50104.1	57214980	2117907	0	37	8	<5 Mb
851	4	11	s31372.1	60311120	s75385.1	61193476	882357	0	14	9	<1 Mb
852	4	11	OAR11_62400735.	62400735	s29860.1	63297732	896998	0	17	9	<1 Mb
853	4	11	OAR11_64237944.	64237944	s75931.1	66878309	2640366	1	51	8	<5 Mb
854	4	12	s39791.1	3089114	OAR12_3946841.1	3946841	857728	0	20	9	<1 Mb
855	4	12	OAR12_4214035.1	4214035	OAR12_4720514.1	4720514	506480	0	14	9	<1 Mb
856	4	12	OAR12_9506614.1	9506614	OAR12_17378202.	17378202	7871589	2	154	7	>5 Mb
857	4	12	OAR12_18832630.	18832630	OAR12_19652546.	19652546	819917	0	19	9	<1 Mb
858	4	12	OAR12_19948987.	19948987	s08882.1	20828976	879990	0	18	9	<1 Mb
859	4	12	OAR12_21143360.	21143360	s29162.1	23393971	2250612	0	46	8	<5 Mb
860	4	12	OAR12_26860344.	26860344	s44092.1	27378434	518091	0	14	9	<1 Mb
861	4	12	s70633.1	27640054	s06057.1	28394449	754396	0	20	9	<1 Mb
862	4	12	s67786.1	28519313	OAR12_30029781.	30029781	1510469	0	34	8	<2 Mb
863	4	12	s42684.1	30433723	OAR12_31477278.	31477278	1043556	0	23	9	<2 Mb
864	4	12	OAR12_31739144.	31739144	OAR12_32559849.	32559849	820706	0	20	9	<1 Mb
865	4	12	OAR12_33879358.	33879358	OAR12_34947635.	34947635	1068278	0	21	9	<2 Mb
866	4	12	s69093.1	35696458	OAR12_36683758.	36683758	987301	0	20	9	<1 Mb
867	4	12	OAR12_36810541.	36810541	s71019.1	40147591	3337051	0	73	8	<5 Mb
868	4	12	OAR12_41636659.	41636659	OAR12_42268516_	42268517	631859	0	18	9	<1 Mb
869	4	12	s27639.1	45039118	OAR12_46194533.	46194533	1155416	0	20	9	<2 Mb
870	4	12	OAR12_49323631.	49323631	OAR12_50496675.	50496675	1173045	0	23	9	<2 Mb
871	4	12	s39470.1	52108101	s16381.1	52989339	881239	0	18	9	<1 Mb
872	4	12	s41555.1	55967865	OAR12_56962483.	56962483	994619	0	18	9	<1 Mb
873	4	12	OAR12_59232441.	59232441	s02002.1	60906019	1673579	0	22	8	<2 Mb
874	4	12	OAR12_63531941.	63531941	OAR12_65122891.	65122891	1590951	0	30	8	<2 Mb
875	4	12	s09441.1	66971340	OAR12_70188998.	70188998	3217659	0	56	8	<5 Mb
876	4	12	s63600.1	70443777	s75824.1	71223974	780198	0	19	9	<1 Mb
877	4	12	OAR12_71384909.	71384909	OAR12_72007015.	72007015	622107	0	17	9	<1 Mb
878	4	12	OAR12_73649624.	73649624	OAR12_74465608.	74465608	815985	0	20	9	<1 Mb
879	4	12	s20362.1	76554598	s61001.1	78026035	1471438	0	27	8	<2 Mb
880	4	12	s11595.1	78269158	s60632.1	79710992	1441835	0	31	8	<2 Mb
881	4	12	OAR12_80265759.	80265759	OAR12_81306866.	81306866	1041108	0	21	9	<2 Mb
882	4	12	OAR12_81505817.	81505817	OAR12_82287721.	82287721	781905	0	16	9	<1 Mb
883	4	12	s21240.1	83395037	s30004.1	85770443	2375407	0	40	8	<5 Mb
884	4	13	OAR13_821813.1	821813	OAR13_1393706.1	1393706	571894	0	14	9	<1 Mb
885	4	13	s43194.1	1767949	OAR13_2694587.1	2694587	926639	0	17	9	<1 Mb
886	4	13	s05752.1	4073347	OAR13_5039644.1	5039644	966298	0	17	9	<1 Mb
887	4	13	OAR13_6528670.1	6528670	s14141.1	7928871	1400202	0	29	8	<2 Mb
888	4	13	OAR13_8407056.1	8407056	OAR13_8946629.1	8946629	539574	0	13	9	<1 Mb
889	4	13	OAR13_11941763.	11941763	OAR13_13130994.	13130994	1189232	0	18	9	<2 Mb
890	4	13	s17432.1	15873761	OAR13_17365919.	17365919	1492159	0	33	8	<2 Mb
891	4	13	OAR13_21089768.	21089768	OAR13_23157713.	23157713	2067946	0	40	8	<5 Mb
892	4	13	OAR13_24808403.	24808403	OAR13_28634201.	28634201	3825799	1	69	8	<5 Mb
893	4	13	OAR13_31528013.	31528013	s26568.1	37811984	6283972	3	105	7	>5 Mb
894	4	13	OAR13_38202612_	38202613	OAR13_39447377.	39447377	1244765	0	25	9	<2 Mb
895	4	13	s08412.1	45424353	OAR13_47012666.	47012666	1588314	0	24	9	<2 Mb
896	4	13	s12611.1	47362489	s60776.1	50537510	3175022	1	57	8	<5 Mb
897	4	13	s66897.1	50818588	OAR13_51637537.	51637537	818950	0	17	9	<1 Mb
898	4	13	OAR13_53493947.	53493947	OAR13_62288821.	62288821	8794875	2	149	7	>5 Mb
899	4	13	s56823.1	63273663	s48214.1	65729746	2456084	0	37	8	<5 Mb
900	4	13	s31539.1	66067658	OAR13_67531657.	67531657	1464000	0	28	8	<2 Mb
901	4	13	s07479.1	69399829	OAR13_70413454.	70413454	1013626	0	23	9	<2 Mb
902	4	13	s02671.1	70540098	s31687.1	72433327	1893230	0	37	8	<2 Mb
903	4	13	s10816.1	73929007	s31360.1	75239021	1310015	0	26	8	<2 Mb
904	4	13	DU360920_246.1	77336448	OAR13_79655338.	79655338	2318891	0	33	8	<5 Mb
905	4	13	s24777.1	81193203	OAR13_81921734_	81921735	728533	0	22	9	<1 Mb
906	4	13	s18055.1	83268623	s31649.1	84208796	940174	0	18	9	<1 Mb
907	4	13	OAR13_85745498.	85745498	s41451.1	87044962	1299465	0	24	8	<2 Mb
908	4	13	s14774.1	88403998	OAR13_89063022.	89063022	659025	0	13	9	<1 Mb
909	4	14	OAR14_2104229.1	2104229	OAR14_3404872.1	3404872	1300644	0	23	8	<2 Mb
910	4	14	s10865.1	3672989	s59715.1	5018579	1345591	0	29	8	<2 Mb
911	4	14	OAR14_8682675.1	8682675	OAR14_9308649.1	9308649	625975	0	12	9	<1 Mb
912	4	14	s53621.1	10669094	OAR14_12406280.	12406280	1737187	0	32	8	<2 Mb
913	4	14	s64255.1	13432047	OAR14_14894096.	14894096	1462050	0	23	8	<2 Mb
914	4	14	s31525.1	18020106	s55624.1	19073848	1053743	0	18	9	<2 Mb
915	4	14	OAR14_19790368.	19790368	OAR14_21197548.	21197548	1407181	0	28	8	<2 Mb
916	4	14	OAR14_23122491.	23122491	s68592.1	24074872	952382	0	19	9	<1 Mb
917	4	14	OAR14_32063505.	32063505	OAR14_33804119.	33804119	1740615	0	33	8	<2 Mb
918	4	14	s27476.1	34681759	OAR14_36030253_	36030254	1348496	0	22	8	<2 Mb
919	4	14	OAR14_38742128.	38742128	OAR14_40229115.	40229115	1486988	0	27	8	<2 Mb
920	4	14	s43963.1	41375971	s20831.1	44424559	3048589	1	48	8	<5 Mb
921	4	14	s72236.1	47855081	OAR14_49106586.	49106586	1251506	0	27	8	<2 Mb
922	4	14	s42929.1	54808262	OAR14_56476142.	56476142	1667881	0	26	8	<2 Mb
923	4	14	s04653.1	56796400	s45391.1	58396457	1600058	0	24	8	<2 Mb
924	4	14	OAR14_59197492.	59197492	OAR14_60591309.	60591309	1393818	0	17	8	<2 Mb
925	4	14	s38217.1	65062185	OAR14_65487938.	65487938	425754	0	10	9	<1 Mb
926	4	15	OAR15_191606_X.	191606	OAR15_2382390.1	2382390	2190785	0	31	8	<5 Mb
927	4	15	s45329.1	3423076	s07134.1	5988222	2565147	0	43	8	<5 Mb
928	4	15	OAR15_6489090.1	6489090	OAR15_12693962.	12693962	6204873	2	94	7	>5 Mb
929	4	15	s02221.1	13277437	s72535.1	14759302	1481866	0	33	8	<2 Mb
930	4	15	s17002.1	15122234	OAR15_15850746.	15850746	728513	0	18	9	<1 Mb
931	4	15	OAR15_16305591.	16305591	OAR15_18050001.	18050001	1744411	0	22	8	<2 Mb
932	4	15	OAR15_21447465.	21447465	s26252.1	22114211	666747	0	14	9	<1 Mb
933	4	15	OAR15_22514728.	22514728	s15662.1	23506804	992077	0	18	9	<1 Mb
934	4	15	OAR15_23708064.	23708064	s46615.1	24845460	1137397	0	20	9	<2 Mb
935	4	15	OAR15_25703027.	25703027	s19289.1	26711875	1008849	0	24	9	<2 Mb
936	4	15	s70134.1	27851969	s19722.1	28599106	747138	0	18	9	<1 Mb
937	4	15	s37918.1	30699483	s02747.1	31791412	1091930	0	24	9	<2 Mb
938	4	15	s15065.1	32541405	s72953.1	34200528	1659124	0	36	8	<2 Mb
939	4	15	s08748.1	39327068	s44097.1	40016983	689916	0	16	9	<1 Mb
940	4	15	s10128.1	40737261	s17193.1	42502219	1764959	0	33	8	<2 Mb
941	4	15	OAR15_43509128.	43509128	OAR15_44198795.	44198795	689668	0	14	9	<1 Mb
942	4	15	OAR15_44383019.	44383019	s58079.1	45930060	1547042	0	29	8	<2 Mb
943	4	15	s37847.1	47113451	OAR15_49022336.	49022336	1908886	0	28	8	<2 Mb
944	4	15	OAR15_53192586.	53192586	OAR15_54716840.	54716840	1524255	0	21	8	<2 Mb
945	4	15	s34973.1	55774327	OAR15_58150319.	58150319	2375993	0	40	8	<5 Mb
946	4	15	OAR15_62059257.	62059257	s30551.1	63172178	1112922	0	22	9	<2 Mb
947	4	15	OAR15_65225287.	65225287	OAR15_66122063.	66122063	896777	0	17	9	<1 Mb
948	4	15	s46467.1	66575406	OAR15_72551441.	72551441	5976036	1	117	7	>5 Mb
949	4	15	OAR15_74278951.	74278951	OAR15_75339551.	75339551	1060601	0	20	9	<2 Mb
950	4	15	OAR15_76419512.	76419512	OAR15_77010597.	77010597	591086	0	18	9	<1 Mb
951	4	15	OAR15_77366575.	77366575	s55796.1	79170721	1804147	0	32	8	<2 Mb
952	4	15	s01975.1	79575780	OAR15_81225977.	81225977	1650198	0	34	8	<2 Mb
953	4	15	OAR15_84764911.	84764911	OAR15_87315790.	87315790	2550880	0	33	8	<5 Mb
954	4	15	OAR15_88549899.	88549899	s62937.1	89832033	1282135	0	32	8	<2 Mb
955	4	16	OAR16_1648586.1	1648586	s18162.1	3768657	2120072	0	30	8	<5 Mb
956	4	16	OAR16_4147642.1	4147642	s49157.1	6115564	1967923	0	37	8	<2 Mb
957	4	16	s30766.1	7339639	OAR16_7740623.1	7740623	400985	0	13	9	<1 Mb
958	4	16	OAR16_8211092.1	8211092	OAR16_9074294.1	9074294	863203	0	19	9	<1 Mb
959	4	16	OAR16_10490791.	10490791	OAR16_11272965.	11272965	782175	0	16	9	<1 Mb
960	4	16	OAR16_13527056.	13527056	OAR16_14653604.	14653604	1126549	0	22	9	<2 Mb
961	4	16	OAR16_17941949.	17941949	OAR16_18611872.	18611872	669924	0	16	9	<1 Mb
962	4	16	s19290.1	19177470	OAR16_20618505.	20618505	1441036	0	25	8	<2 Mb
963	4	16	OAR16_20915917.	20915917	OAR16_21960651_	21960652	1044736	0	23	9	<2 Mb
964	4	16	s58550.1	23475789	OAR16_25301257.	25301257	1825469	0	30	8	<2 Mb
965	4	16	OAR16_30815146.	30815146	OAR16_34502238.	34502238	3687093	1	71	8	<5 Mb
966	4	16	OAR16_36712116.	36712116	OAR16_40642902_	40642903	3930788	1	71	8	<5 Mb
967	4	16	OAR16_43833978.	43833978	OAR16_46027470.	46027470	2193493	0	39	8	<5 Mb
968	4	16	OAR16_46667869.	46667869	OAR16_47351258.	47351258	683390	0	12	9	<1 Mb
969	4	16	OAR16_49518698.	49518698	OAR16_52089645.	52089645	2570948	0	54	8	<5 Mb
970	4	16	OAR16_52970848.	52970848	s41697.1	55610822	2639975	0	42	8	<5 Mb
971	4	16	OAR16_58397355.	58397355	OAR16_59571521.	59571521	1174167	0	25	9	<2 Mb
972	4	16	OAR16_61086817.	61086817	s59019.1	62460731	1373915	0	27	8	<2 Mb
973	4	16	s66935.1	63423908	s09899.1	64015552	591645	0	15	9	<1 Mb
974	4	16	s16966.1	65259248	OAR16_66260140.	66260140	1000893	0	16	9	<2 Mb
975	4	16	OAR16_66556478.	66556478	s55042.1	69003295	2446818	0	48	8	<5 Mb
976	4	16	s09971.1	69659404	OAR16_70797484.	70797484	1138081	0	20	9	<2 Mb
977	4	16	s62581.1	75187885	s52090.1	76402310	1214426	0	23	9	<2 Mb
978	4	17	OAR17_172595.1	172595	OAR17_1129890.1	1129890	957296	0	17	9	<1 Mb
979	4	17	OAR17_2716757.1	2716757	OAR17_5107086.1	5107086	2390330	0	35	8	<5 Mb
980	4	17	OAR17_6965660.1	6965660	OAR17_8863962.1	8863962	1898303	0	31	8	<2 Mb
981	4	17	s63795.1	9081004	OAR17_9821235.1	9821235	740232	0	17	9	<1 Mb
982	4	17	OAR17_12016788.	12016788	OAR17_12858313.	12858313	841526	0	16	9	<1 Mb
983	4	17	OAR17_13561718.	13561718	OAR17_15114925.	15114925	1553208	0	27	8	<2 Mb
984	4	17	OAR17_15623608.	15623608	OAR17_16431577.	16431577	807970	0	16	9	<1 Mb
985	4	17	OAR17_17388711.	17388711	OAR17_19415299.	19415299	2026589	0	36	8	<5 Mb
986	4	17	s45242.1	19767569	s16366.1	20523678	756110	0	13	9	<1 Mb
987	4	17	OAR17_20837610.	20837610	OAR17_21737608_	21737609	900000	0	19	9	<1 Mb
988	4	17	s33297.1	22453274	OAR17_23260029.	23260029	806756	0	15	9	<1 Mb
989	4	17	OAR17_24533268.	24533268	OAR17_25712322.	25712322	1179055	0	22	9	<2 Mb
990	4	17	OAR17_26000884.	26000884	OAR17_27376112.	27376112	1375229	0	24	8	<2 Mb
991	4	17	OAR17_27964588.	27964588	OAR17_39706577.	39706577	11741990	4	202	7	>5 Mb
992	4	17	OAR17_40959249.	40959249	OAR17_41617618.	41617618	658370	0	11	9	<1 Mb
993	4	17	OAR17_43436627.	43436627	OAR17_44401211.	44401211	964585	0	21	9	<1 Mb
994	4	17	OAR17_45572032.	45572032	OAR17_46097942.	46097942	525911	0	11	9	<1 Mb
995	4	17	s03564.1	48150169	s40690.1	49089595	939427	0	20	9	<1 Mb
996	4	17	s26119.1	50375391	OAR17_51355926.	51355926	980536	0	16	9	<1 Mb
997	4	17	s71045.1	52934928	OAR17_54198422.	54198422	1263495	0	24	8	<2 Mb
998	4	17	OAR17_54954315.	54954315	s61616.1	56480335	1526021	0	25	8	<2 Mb
999	4	17	s36725.1	59114660	OAR17_59627585.	59627585	512926	0	10	9	<1 Mb
1000	4	17	OAR17_62479622.	62479622	OAR17_63591481.	63591481	1111860	0	22	9	<2 Mb
1001	4	17	OAR17_64750846.	64750846	s71544.1	66449455	1698610	0	26	8	<2 Mb
1002	4	17	OAR17_66811370.	66811370	s10326.1	67960751	1149382	0	20	9	<2 Mb
1003	4	17	s61376.1	69155665	s25730.1	69584153	428489	0	10	9	<1 Mb
1004	4	17	OAR17_70087124.	70087124	s39447.1	75247043	5159920	0	80	8	>5 Mb
1005	4	18	OAR18_1348056.1	1348056	OAR18_2735778_X	2735779	1387724	0	31	8	<2 Mb
1006	4	18	OAR18_2991587.1	2991587	OAR18_3983464.1	3983464	991878	0	17	9	<1 Mb
1007	4	18	OAR18_6666114.1	6666114	OAR18_8064873.1	8064873	1398760	0	28	8	<2 Mb
1008	4	18	OAR18_9395406.1	9395406	OAR18_10587125_	10587126	1191721	0	23	9	<2 Mb
1009	4	18	s60883.1	13590062	OAR18_14879905.	14879905	1289844	0	26	8	<2 Mb
1010	4	18	OAR18_16116197.	16116197	s06136.1	16823140	706944	0	18	9	<1 Mb
1011	4	18	OAR18_18094841.	18094841	s01540.1	18624486	529646	0	12	9	<1 Mb
1012	4	18	OAR18_20256740.	20256740	OAR18_20875373.	20875373	618634	0	14	9	<1 Mb
1013	4	18	OAR18_21319313_	21319314	OAR18_23022597.	23022597	1703284	0	36	8	<2 Mb
1014	4	18	OAR18_23578021.	23578021	OAR18_24812063.	24812063	1234043	0	16	8	<2 Mb
1015	4	18	s36739.1	25195369	OAR18_26482558.	26482558	1287190	0	25	8	<2 Mb
1016	4	18	s28933.1	28116625	s00034.1	31270877	3154253	0	53	8	<5 Mb
1017	4	18	OAR18_31578626.	31578626	OAR18_33027908.	33027908	1449283	0	28	8	<2 Mb
1018	4	18	OAR18_42456586_	42456587	OAR18_43203342.	43203342	746756	0	20	9	<1 Mb
1019	4	18	OAR18_45529500.	45529500	OAR18_46654949.	46654949	1125450	0	20	9	<2 Mb
1020	4	18	OAR18_47587268.	47587268	s11135.1	48068712	481445	0	10	9	<1 Mb
1021	4	18	OAR18_48938693.	48938693	OAR18_49987732.	49987732	1049040	0	22	9	<2 Mb
1022	4	18	OAR18_50652982.	50652982	OAR18_51971419.	51971419	1318438	0	28	8	<2 Mb
1023	4	18	OAR18_54327380.	54327380	OAR18_54815678.	54815678	488299	0	11	9	<1 Mb
1024	4	18	OAR18_55458608.	55458608	s14692.1	57327678	1869071	0	25	8	<2 Mb
1025	4	18	OAR18_58460418.	58460418	OAR18_59827735.	59827735	1367318	0	31	8	<2 Mb
1026	4	18	s06366.1	60201913	s50461.1	61408350	1206438	0	26	9	<2 Mb
1027	4	18	s67277.1	63166319	s10900.1	63872325	706007	0	15	9	<1 Mb
1028	4	18	OAR18_66321362.	66321362	s20451.1	69511583	3190222	0	65	8	<5 Mb
1029	4	19	OAR19_155338.1	155338	s53355.1	3086577	2931240	0	46	8	<5 Mb
1030	4	19	OAR19_8041585.1	8041585	OAR19_9069796.1	9069796	1028212	0	24	9	<2 Mb
1031	4	19	OAR19_9590730.1	9590730	OAR19_10882333.	10882333	1291604	0	28	8	<2 Mb
1032	4	19	OAR19_11506085.	11506085	OAR19_12917707.	12917707	1411623	0	24	8	<2 Mb
1033	4	19	OAR19_13302598.	13302598	OAR19_14022646.	14022646	720049	0	15	9	<1 Mb
1034	4	19	s75283.1	15585961	s53372.1	18644435	3058475	0	60	8	<5 Mb
1035	4	19	s45588.1	19170418	OAR19_20188402.	20188402	1017985	0	22	9	<2 Mb
1036	4	19	OAR19_20359879.	20359879	OAR19_21818719.	21818719	1458841	0	31	8	<2 Mb
1037	4	19	OAR19_25513179.	25513179	OAR19_26020759.	26020759	507581	0	14	9	<1 Mb
1038	4	19	OAR19_27867958.	27867958	OAR19_28244259.	28244259	376302	0	9	9	<1 Mb
1039	4	19	OAR19_28985011.	28985011	OAR19_29776311.	29776311	791301	0	18	9	<1 Mb
1040	4	19	OAR19_30150290.	30150290	OAR19_31260731.	31260731	1110442	0	21	9	<2 Mb
1041	4	19	s29797.1	33737522	OAR19_35971670.	35971670	2234149	0	45	8	<5 Mb
1042	4	19	OAR19_38147323.	38147323	s68001.1	40565535	2418213	0	51	8	<5 Mb
1043	4	19	OAR19_44043850_	44043851	OAR19_45481855_	45481856	1438006	0	24	8	<2 Mb
1044	4	19	s36938.1	46296207	s21513.1	59051941	12755735	3	208	7	>5 Mb
1045	4	19	s20868.1	59756067	DU411432_523.1	60468232	712166	0	18	9	<1 Mb
1046	4	19	s15890.1	60854778	s32969.1	63722567	2867790	1	49	8	<5 Mb
1047	4	20	OAR20_192404.1	192404	OAR20_2599872.1	2599872	2407469	0	35	8	<5 Mb
1048	4	20	OAR20_4451114.1	4451114	s60078.1	5186558	735445	0	17	9	<1 Mb
1049	4	20	OAR20_5274629.1	5274629	s15165.1	8416730	3142102	1	60	8	<5 Mb
1050	4	20	OAR20_13838496.	13838496	OAR20_14349814.	14349814	511319	0	13	9	<1 Mb
1051	4	20	s17625.1	17606672	OAR20_21949088.	21949088	4342417	1	84	8	<5 Mb
1052	4	20	OAR20_23164136.	23164136	OAR20_23952953.	23952953	788818	0	21	9	<1 Mb
1053	4	20	s49665.1	25392321	DU210150_274.1	26218506	826186	0	18	9	<1 Mb
1054	4	20	s40716.1	31299038	OAR20_32510511.	32510511	1211474	0	21	8	<2 Mb
1055	4	20	OAR20_33616292.	33616292	s63767.1	39106799	5490508	0	86	8	>5 Mb
1056	4	20	s37993.1	39416371	OAR20_40219571.	40219571	803201	0	21	9	<1 Mb
1057	4	20	OAR20_40442675.	40442675	OAR20_41030896.	41030896	588222	0	15	9	<1 Mb
1058	4	20	OAR20_41289146.	41289146	OAR20_42482053.	42482053	1192908	0	29	9	<2 Mb
1059	4	20	OAR20_42712211.	42712211	s18228.1	43632684	920474	0	19	9	<1 Mb
1060	4	20	OAR20_45116196.	45116196	s07386.1	46287848	1171653	0	28	9	<2 Mb
1061	4	20	OAR20_46484828.	46484828	OAR20_48013857.	48013857	1529030	0	32	8	<2 Mb
1062	4	20	OAR20_48241017.	48241017	OAR20_49114237.	49114237	873221	0	24	9	<1 Mb
1063	4	20	s49373.1	50654647	OAR20_51528311.	51528311	873665	0	19	9	<1 Mb
1064	4	20	s58854.1	54050517	OAR20_55563675.	55563675	1513159	0	21	8	<2 Mb
1065	4	21	s07306.1	2179471	OAR21_2979332.1	2979332	799862	0	13	9	<1 Mb
1066	4	21	OAR21_6579878.1	6579878	OAR21_7901164.1	7901164	1321287	0	25	8	<2 Mb
1067	4	21	OAR21_11432106.	11432106	OAR21_13038303.	13038303	1606198	0	34	8	<2 Mb
1068	4	21	OAR21_14026400.	14026400	OAR21_16551602.	16551602	2525203	0	37	8	<5 Mb
1069	4	21	OAR21_18653273.	18653273	OAR21_19060785.	19060785	407513	0	11	9	<1 Mb
1070	4	21	OAR21_22475596_	22475597	OAR21_24550422.	24550422	2074826	0	43	8	<5 Mb
1071	4	21	OAR21_25427227.	25427227	OAR21_27605249.	27605249	2178023	0	37	8	<5 Mb
1072	4	21	s26804.1	31600173	OAR21_33829103.	33829103	2228931	0	40	8	<5 Mb
1073	4	21	OAR21_35021714.	35021714	OAR21_39439701.	39439701	4417988	1	77	8	<5 Mb
1074	4	21	s26955.1	43092067	s51366.1	44732309	1640243	0	30	8	<2 Mb
1075	4	21	OAR21_45575718.	45575718	s51574.1	46660206	1084489	0	15	9	<2 Mb
1076	4	21	OAR21_48356116.	48356116	s25105.1	50658693	2302578	0	25	8	<5 Mb
1077	4	21	OAR21_51573258.	51573258	OAR21_54143578.	54143578	2570321	0	39	8	<5 Mb
1078	4	22	OAR22_728735.1	728735	OAR22_2157589.1	2157589	1428855	0	16	8	<2 Mb
1079	4	22	OAR22_6888445.1	6888445	OAR22_7588884.1	7588884	700440	0	18	9	<1 Mb
1080	4	22	OAR22_8516854.1	8516854	DU413316_575.1	15364451	6847598	3	121	7	>5 Mb
1081	4	22	OAR22_17622066.	17622066	OAR22_18269903.	18269903	647838	0	13	9	<1 Mb
1082	4	22	s15160.1	19741294	OAR22_21965564.	21965564	2224271	0	37	8	<5 Mb
1083	4	22	s13321.1	23633736	OAR22_29262577.	29262577	5628842	1	102	7	>5 Mb
1084	4	22	s22410.1	30306921	OAR22_31226168.	31226168	919248	0	25	9	<1 Mb
1085	4	22	OAR22_33217320.	33217320	OAR22_34142073.	34142073	924754	0	16	9	<1 Mb
1086	4	22	OAR22_34560604.	34560604	OAR22_35851868.	35851868	1291265	0	26	8	<2 Mb
1087	4	22	OAR22_36368018.	36368018	OAR22_37718156.	37718156	1350139	0	28	8	<2 Mb
1088	4	22	s55870.1	38398832	OAR22_39481064.	39481064	1082233	0	27	9	<2 Mb
1089	4	22	OAR22_39612020.	39612020	OAR22_40839521.	40839521	1227502	0	24	9	<2 Mb
1090	4	22	OAR22_41255126.	41255126	s75433.1	44774123	3518998	0	75	8	<5 Mb
1091	4	22	OAR22_44931867.	44931867	OAR22_45678632.	45678632	746766	0	18	9	<1 Mb
1092	4	22	OAR22_46305001.	46305001	s51419.1	47221353	916353	0	18	9	<1 Mb
1093	4	22	OAR22_48624371.	48624371	OAR22_49529205.	49529205	904835	0	19	9	<1 Mb
1094	4	22	OAR22_49961659.	49961659	OAR22_51527388.	51527388	1565730	0	30	8	<2 Mb
1095	4	22	OAR22_52201394.	52201394	s47182.1	52724975	523582	0	12	9	<1 Mb
1096	4	22	OAR22_53217368.	53217368	s22445.1	54952762	1735395	0	34	8	<2 Mb
1097	4	23	OAR23_393569_X.	393570	OAR23_1612962.1	1612962	1219393	0	21	8	<2 Mb
1098	4	23	s24801.1	3769423	OAR23_6528838.1	6528838	2759416	0	39	8	<5 Mb
1099	4	23	OARX_7998478.1	7998478	OARX_8338946.1	8338946	340469	0	16	9	<1 Mb
1100	4	23	OAR23_8935783.1	8935783	OAR23_9531577.1	9531577	595795	0	19	9	<1 Mb
1101	4	23	OARX_10536833.1	10536833	s40789.1	11062513	525681	0	26	9	<1 Mb
1102	4	23	OAR23_11124801.	11124801	DU179310_361.1	12845140	1720340	1	53	8	<2 Mb
1103	4	23	s43972.1	13155006	OAR23_13713657.	13713657	558652	0	18	9	<1 Mb
1104	4	23	s36628.1	13857827	OARX_16784151.1	16784151	2926325	0	73	8	<5 Mb
1105	4	23	OAR23_18008228.	18008228	s23119.1	20262179	2253952	0	59	8	<5 Mb
1106	4	23	s14878.1	20416349	s56528.1	21882212	1465864	0	46	8	<2 Mb
1107	4	23	s03638.1	22323016	s70688.1	22779356	456341	0	16	9	<1 Mb
1108	4	23	s26134.1	24048363	OAR23_24764613.	24764613	716251	0	20	9	<1 Mb
1109	4	23	OARX_25153821.1	25153821	OARX_27316457_X	27316458	2162638	1	62	8	<5 Mb
1110	4	23	OARX_27484186.1	27484186	OAR23_28231485.	28231485	747300	0	17	9	<1 Mb
1111	4	23	OARX_31437911.1	31437911	s55273.1	32194390	756480	0	29	9	<1 Mb
1112	4	23	OAR23_34033124.	34033124	OAR23_34788536.	34788536	755413	0	18	9	<1 Mb
1113	4	23	OARX_35326302.1	35326302	OAR23_37161222.	37161222	1834921	0	37	8	<2 Mb
1114	4	23	OAR23_37315053.	37315053	OAR23_38365072.	38365072	1050020	0	32	9	<2 Mb
1115	4	23	s75085.1	39846155	OAR23_40516302.	40516302	670148	0	24	9	<1 Mb
1116	4	23	OAR23_43469105.	43469105	OAR23_44169966.	44169966	700862	0	19	9	<1 Mb
1117	4	23	OAR23_45119816.	45119816	s73291.1	46143324	1023509	0	25	9	<2 Mb
1118	4	23	OAR23_47274689.	47274689	s27345.1	48226958	952270	0	31	9	<1 Mb
1119	4	23	OARX_49135019.1	49135019	s43150.1	50372535	1237517	0	38	9	<2 Mb
1120	4	23	s03405.1	51560063	OAR23_51979698.	51979698	419636	0	15	9	<1 Mb
1121	4	23	s04721.1	52307746	OARX_53305527.1	53305527	997782	0	29	9	<1 Mb
1122	4	23	OARX_53932317.1	53932317	OAR23_54836562.	54836562	904246	0	26	9	<1 Mb
1123	4	23	OAR23_55994629.	55994629	OAR23_56916505.	56916505	921877	0	26	9	<1 Mb
1124	4	23	OAR23_57884122.	57884122	OAR23_58971409.	58971409	1087288	0	28	9	<2 Mb
1125	4	23	s74272.1	61374633	OARX_61745327.1	61745327	370695	0	15	9	<1 Mb
1126	4	23	s69389.1	62062897	OAR23_63040401.	63040401	977505	0	23	9	<1 Mb
1127	4	23	s54755.1	63524557	OAR23_64897652.	64897652	1373096	0	36	8	<2 Mb
1128	4	23	s43100.1	65646849	OARX_66841249.1	66841249	1194401	0	15	9	<2 Mb
1129	4	23	OARX_72822977.1	72822977	OARX_75664535.1	75664535	2841559	0	37	8	<5 Mb
1130	4	23	OARX_75858603.1	75858603	OARX_76572936.1	76572936	714334	0	13	9	<1 Mb
1131	4	23	OARX_77732488.1	77732488	OARX_78473956_X	78473957	741470	0	16	9	<1 Mb
1132	4	23	OARX_78696595.1	78696595	s70693.1	79611743	915149	0	16	9	<1 Mb
1133	4	23	OARX_82738279.1	82738279	OARX_89022750.1	89022750	6284472	0	75	7	>5 Mb
1134	4	23	OARX_97352456.1	97352456	s46564.1	98090168	737713	0	14	9	<1 Mb
1135	4	23	OARX_98312534.1	98312534	s12092.1	99590769	1278236	0	22	8	<2 Mb
1136	4	23	OARX_102187315.	102187315	OARX_103378386.	103378386	1191072	0	23	9	<2 Mb
1137	4	23	OARX_103524806.	103524806	OARX_104301327.	104301327	776522	0	15	9	<1 Mb
1138	4	23	OARX_107023858.	107023858	OARX_109082678_	109082678	2058821	0	32	8	<5 Mb
1139	4	23	DU383316_402.1	109273190	OARX_112125237.	112125237	2852048	1	44	8	<5 Mb
1140	4	23	OARX_112805650.	112805650	OARX_113525578.	113525578	719929	0	15	9	<1 Mb
1141	4	23	OARX_119702496.	119702496	OARX_122134724.	122134724	2432229	0	44	8	<5 Mb
1142	4	23	OARX_124055111.	124055111	OARX_126406510.	126406510	2351400	0	44	8	<5 Mb
1143	4	24	s29575.1	633657	s09648.1	1779924	1146268	0	19	9	<2 Mb
1144	4	24	s74400.1	3026067	s39492.1	5261152	2235086	0	23	8	<5 Mb
1145	4	24	OAR24_7424449.1	7424449	OAR24_8989305.1	8989305	1564857	0	24	8	<2 Mb
1146	4	24	s35996.1	10192594	OAR24_14436204.	14436204	4243611	0	39	8	<5 Mb
1147	4	24	OAR24_16511707.	16511707	OAR24_17966738.	17966738	1455032	0	16	8	<2 Mb
1148	4	24	s32061.1	28162424	OAR24_41186690.	41186690	13024267	3	117	7	>5 Mb
1149	4	25	s21252.1	1081787	s29758.1	2868204	1786418	0	28	8	<2 Mb
1150	4	25	s29677.1	4857213	s25195.1	7203123	2345911	0	37	8	<5 Mb
1151	4	25	s12378.1	7515628	OAR25_8884288.1	8884288	1368661	0	29	8	<2 Mb
1152	4	25	OAR25_9378394.1	9378394	OAR25_17604614_	17604615	8226222	1	164	7	>5 Mb
1153	4	25	OAR25_18286289.	18286289	OAR25_19019165.	19019165	732877	0	18	9	<1 Mb
1154	4	25	OAR25_19329042.	19329042	OAR25_20554303.	20554303	1225262	0	25	9	<2 Mb
1155	4	25	OAR25_21180342.	21180342	OAR25_24539443.	24539443	3359102	1	66	8	<5 Mb
1156	4	25	OAR25_26553035.	26553035	OAR25_33086685.	33086685	6533651	2	119	7	>5 Mb
1157	4	25	OAR25_33894798.	33894798	OAR25_41079068.	41079068	7184271	2	131	7	>5 Mb
1158	4	25	s56522.1	41348341	s16017.1	43267647	1919307	0	43	8	<2 Mb
1159	4	25	s62951.1	47165167	OAR25_48288071_	48288072	1122906	0	20	8	<2 Mb
1160	4	26	s10134.1	439317	OAR26_3239682.1	3239682	2800366	0	43	8	<5 Mb
1161	4	26	OAR26_5029807.1	5029807	OAR26_5993192.1	5993192	963386	0	22	9	<1 Mb
1162	4	26	OAR26_10981172.	10981172	OAR26_12507010.	12507010	1525839	0	22	8	<2 Mb
1163	4	26	OAR26_15861501.	15861501	OAR26_16507352.	16507352	645852	0	15	9	<1 Mb
1164	4	26	OAR26_17336111.	17336111	OAR26_18524094.	18524094	1187984	0	25	9	<2 Mb
1165	4	26	OAR26_19329629.	19329629	OAR26_19879100.	19879100	549472	0	11	9	<1 Mb
1166	4	26	OAR26_20296762.	20296762	OAR26_21394052.	21394052	1097291	0	21	9	<2 Mb
1167	4	26	OAR26_22456940.	22456940	s40777.1	23405725	948786	0	14	9	<1 Mb
1168	4	26	OAR26_23655983.	23655983	s57421.1	25096128	1440146	0	22	8	<2 Mb
1169	4	26	OAR26_25594436.	25594436	OAR26_26819097.	26819097	1224662	0	25	9	<2 Mb
1170	4	26	OAR26_27593815_	27593816	s27201.1	29446083	1852268	0	37	8	<2 Mb
1171	4	26	OAR26_30714490.	30714490	s25158.1	31549000	834511	0	22	9	<1 Mb
1172	4	26	OAR26_32276865.	32276865	OAR26_32998596.	32998596	721732	0	15	9	<1 Mb
1173	4	26	OAR26_33944596.	33944596	s54091.1	41821213	7876618	0	133	7	>5 Mb
1174	4	26	s70116.1	42106754	s23193.1	45052000	2945247	1	53	8	<5 Mb
1175	4	26	s60712.1	46018111	s02584.1	46615889	597779	0	13	9	<1 Mb
1176	4	26	OAR26_47858557.	47858557	OAR26_48513359.	48513359	654803	0	15	9	<1 Mb
1177	4	26	OAR26_48995885.	48995885	OAR26_50043613.	50043613	1047729	0	23	8	<2 Mb
1178	5	1	OAR1_109602753.	109602753	s33242.1	119335876	9733124	0	142	4	>5 Mb
1179	5	10	OAR10_91128145.	91128145	OAR10_94127923.	94127923	2999779	0	59	4	<5 Mb
1180	7	1	OAR1_1492710.1	1492710	s09057.1	4426785	2934076	1	57	8	<5 Mb
1181	7	1	OAR1_5058639.1	5058639	OAR1_5744254.1	5744254	685616	0	14	9	<1 Mb
1182	7	1	s22471.1	6140671	OAR1_7104917.1	7104917	964247	0	20	9	<1 Mb
1183	7	1	s53274.1	7342257	s63488.1	8158740	816484	0	18	9	<1 Mb
1184	7	1	OAR1_11766718.1	11766718	OAR1_13714304.1	13714304	1947587	0	37	8	<2 Mb
1185	7	1	OAR1_14544239.1	14544239	s04753.1	15883520	1339282	0	25	9	<2 Mb
1186	7	1	s05916.1	16003710	OAR1_16795469.1	16795469	791760	0	19	9	<1 Mb
1187	7	1	s61691.1	18117744	OAR1_20432933.1	20432933	2315190	0	46	8	<5 Mb
1188	7	1	OAR1_22697949.1	22697949	s57436.1	28009525	5311577	0	88	6	>5 Mb
1189	7	1	s01632.1	29342500	s70438.1	32953404	3610905	1	71	8	<5 Mb
1190	7	1	OAR1_37049145.1	37049145	OAR1_37557999.1	37557999	508855	0	10	9	<1 Mb
1191	7	1	OAR1_37868706.1	37868706	OAR1_40768615.1	40768615	2899910	0	61	8	<5 Mb
1192	7	1	OAR1_41607999.1	41607999	OAR1_42655563.1	42655563	1047565	0	19	9	<2 Mb
1193	7	1	s04347.1	44342676	OAR1_47194601.1	47194601	2851926	0	46	8	<5 Mb
1194	7	1	OAR1_47449016.1	47449016	OAR1_48599629.1	48599629	1150614	0	20	9	<2 Mb
1195	7	1	s55284.1	49155469	OAR1_49646686.1	49646686	491218	0	11	9	<1 Mb
1196	7	1	OAR1_50098577.1	50098577	OAR1_52767848.1	52767848	2669272	0	50	8	<5 Mb
1197	7	1	OAR1_53930788.1	53930788	s58993.1	55079142	1148355	0	24	9	<2 Mb
1198	7	1	OAR1_55603856.1	55603856	OAR1_56372435.1	56372435	768580	0	18	9	<1 Mb
1199	7	1	DU395740_415.1	57628403	OAR1_58146474.1	58146474	518072	0	11	9	<1 Mb
1200	7	1	s19824.1	58691477	OAR1_60333122.1	60333122	1641646	0	32	9	<2 Mb
1201	7	1	OAR1_60573392.1	60573392	OAR1_62025108.1	62025108	1451717	0	27	9	<2 Mb
1202	7	1	OAR1_64080780.1	64080780	s27275.1	64666033	585254	0	13	9	<1 Mb
1203	7	1	OAR1_66062371.1	66062371	OAR1_67629845.1	67629845	1567475	0	33	9	<2 Mb
1204	7	1	s43910.1	71655403	OAR1_72924534.1	72924534	1269132	0	25	9	<2 Mb
1205	7	1	OAR1_76290283.1	76290283	OAR1_77194102.1	77194102	903820	0	19	9	<1 Mb
1206	7	1	OAR1_78062139.1	78062139	OAR1_78979258.1	78979258	917120	0	18	9	<1 Mb
1207	7	1	OAR1_79558061.1	79558061	s43247.1	81223399	1665339	0	36	8	<2 Mb
1208	7	1	OAR1_82549525.1	82549525	s60109.1	83167804	618280	0	15	9	<1 Mb
1209	7	1	OAR1_84288805.1	84288805	OAR1_86433231.1	86433231	2144427	0	44	8	<5 Mb
1210	7	1	OAR1_87136648.1	87136648	OAR1_88608120.1	88608120	1471473	0	25	9	<2 Mb
1211	7	1	OAR1_89480816.1	89480816	OAR1_90546299.1	90546299	1065484	0	19	9	<2 Mb
1212	7	1	s10188.1	91861196	OAR1_104439888.	104439888	12578693	8	211	6	>5 Mb
1213	7	1	s55590.1	106499943	s20678.1	119214254	12714312	5	193	6	>5 Mb
1214	7	1	OAR1_120032190.	120032190	OAR1_122386859.	122386859	2354670	0	46	8	<5 Mb
1215	7	1	OAR1_122946739.	122946739	OAR1_124203566.	124203566	1256828	0	27	9	<2 Mb
1216	7	1	DU412523_531.1	125095248	OAR1_125435801.	125435801	340554	0	12	9	<1 Mb
1217	7	1	OAR1_126048491.	126048491	OAR1_131439670.	131439670	5391180	1	67	6	>5 Mb
1218	7	1	OAR1_131827158.	131827158	OAR1_132183172.	132183172	356015	0	10	9	<1 Mb
1219	7	1	s05893.1	132461215	OAR1_133535707.	133535707	1074493	0	25	9	<2 Mb
1220	7	1	s74221.1	140449783	OAR1_141631285.	141631285	1181503	0	24	9	<2 Mb
1221	7	1	s52657.1	144315228	OAR1_144742152.	144742152	426925	0	8	9	<1 Mb
1222	7	1	OAR1_145462895.	145462895	OAR1_151480056.	151480056	6017162	2	109	6	>5 Mb
1223	7	1	s13933.1	152322874	OAR1_153903725.	153903725	1580852	0	28	9	<2 Mb
1224	7	1	OAR1_154240036.	154240036	OAR1_156143576.	156143576	1903541	0	38	8	<2 Mb
1225	7	1	s25904.1	156983612	OAR1_157551151_	157551152	567541	0	13	9	<1 Mb
1226	7	1	s34287.1	157921586	OAR1_159080734_	159080735	1159150	0	16	9	<2 Mb
1227	7	1	OAR1_159434580.	159434580	OAR1_160896532.	160896532	1461953	0	26	9	<2 Mb
1228	7	1	OAR1_161209318.	161209318	OAR1_163291141.	163291141	2081824	0	38	8	<5 Mb
1229	7	1	OAR1_163770295.	163770295	OAR1_165837099.	165837099	2066805	0	38	8	<5 Mb
1230	7	1	OAR1_166085590.	166085590	s41279.1	166464425	378836	0	9	9	<1 Mb
1231	7	1	OAR1_167058883.	167058883	OAR1_167674223.	167674223	615341	0	16	9	<1 Mb
1232	7	1	OAR1_168135011.	168135011	OAR1_170055254.	170055254	1920244	0	31	8	<2 Mb
1233	7	1	s42739.1	170491698	OAR1_171356385.	171356385	864688	0	18	9	<1 Mb
1234	7	1	OAR1_173556038.	173556038	OAR1_174516204.	174516204	960167	0	19	9	<1 Mb
1235	7	1	s16141.1	174709477	OAR1_175548020.	175548020	838544	0	17	9	<1 Mb
1236	7	1	OAR1_176663430.	176663430	OAR1_177737794.	177737794	1074365	0	19	9	<2 Mb
1237	7	1	OAR1_179946815.	179946815	OAR1_180352827.	180352827	406013	0	12	9	<1 Mb
1238	7	1	OAR1_182179090.	182179090	OAR1_182648335.	182648335	469246	0	12	9	<1 Mb
1239	7	1	OAR1_182930145.	182930145	OAR1_184284103.	184284103	1353959	0	28	9	<2 Mb
1240	7	1	s35482.1	184990678	OAR1_193681815.	193681815	8691138	4	157	6	>5 Mb
1241	7	1	s44021.1	199405982	s48685.1	202331145	2925164	1	59	8	<5 Mb
1242	7	1	DU223430_259.1	203911002	OAR1_204514658.	204514658	603657	0	12	9	<1 Mb
1243	7	1	OAR1_206496404.	206496404	OAR1_208528122.	208528122	2031719	0	38	8	<5 Mb
1244	7	1	s49124.1	209864493	OAR1_210786386.	210786386	921894	0	23	9	<1 Mb
1245	7	1	s73667.1	211414220	OAR1_212121820_	212121821	707602	0	14	9	<1 Mb
1246	7	1	s16314.1	214355755	s44838.1	217672414	3316660	1	64	8	<5 Mb
1247	7	1	s48368.1	220323575	OAR1_221021345.	221021345	697771	0	14	9	<1 Mb
1248	7	1	OAR1_224240135.	224240135	OAR1_224941205.	224941205	701071	0	13	9	<1 Mb
1249	7	1	OAR1_225733125_	225733126	OAR1_226340306.	226340306	607181	0	11	9	<1 Mb
1250	7	1	OAR1_227565956.	227565956	OAR1_227972375.	227972375	406420	0	13	9	<1 Mb
1251	7	1	s07931.1	228256395	OAR1_230460155.	230460155	2203761	0	36	8	<5 Mb
1252	7	1	s51892.1	232556375	OAR1_234037763.	234037763	1481389	0	24	9	<2 Mb
1253	7	1	OAR1_234290510.	234290510	OAR1_234973642.	234973642	683133	0	15	9	<1 Mb
1254	7	1	OAR1_235860027.	235860027	OAR1_243271773.	243271773	7411747	0	110	6	>5 Mb
1255	7	1	OAR1_243961368.	243961368	OAR1_244534439.	244534439	573072	0	15	9	<1 Mb
1256	7	1	OAR1_245030140.	245030140	s11209.1	252059049	7028910	2	115	6	>5 Mb
1257	7	1	s68574.1	255640240	OAR1_257489525.	257489525	1849286	0	34	8	<2 Mb
1258	7	1	OAR1_258746229.	258746229	OAR1_262480053.	262480053	3733825	0	62	8	<5 Mb
1259	7	1	OAR1_264262393.	264262393	OAR1_265606095.	265606095	1343703	0	22	9	<2 Mb
1260	7	1	OAR1_265734235.	265734235	OAR1_266585253.	266585253	851019	0	15	9	<1 Mb
1261	7	1	s09883.1	266858808	s49145.1	267736796	877989	0	17	9	<1 Mb
1262	7	1	OAR1_268122939.	268122939	OAR1_268696070.	268696070	573132	0	12	9	<1 Mb
1263	7	1	OAR1_269886017.	269886017	s52928.1	270153759	267743	0	9	9	<1 Mb
1264	7	1	s43468.1	272038126	s73870.1	273231113	1192988	0	20	9	<2 Mb
1265	7	1	OAR1_273587993.	273587993	OAR1_275784250.	275784250	2196258	0	37	8	<5 Mb
1266	7	1	OAR1_276539228.	276539228	OAR1_287678462.	287678462	11139235	6	207	6	>5 Mb
1267	7	1	OAR1_289328031.	289328031	s50195.1	290014444	686414	0	13	9	<1 Mb
1268	7	1	s60116.1	291477071	OAR1_292328555.	292328555	851485	0	18	9	<1 Mb
1269	7	1	OAR1_292515173.	292515173	s15942.1	294022361	1507189	0	28	9	<2 Mb
1270	7	1	OAR1_295045890.	295045890	OAR1_295791213.	295791213	745324	0	17	9	<1 Mb
1271	7	1	OAR1_296373207.	296373207	OAR1_297285976.	297285976	912770	0	21	9	<1 Mb
1272	7	1	s70871.1	297490902	s47174.1	299636549	2145648	0	27	8	<5 Mb
1273	7	2	s31611.1	142471	s51245.1	1317557	1175087	0	25	9	<2 Mb
1274	7	2	s75211.1	1497201	OAR2_3251620.1	3251620	1754420	0	38	8	<2 Mb
1275	7	2	OAR2_3599786.1	3599786	OAR2_4534121.1	4534121	934336	0	23	9	<1 Mb
1276	7	2	s36053.1	8179421	OAR2_9470993.1	9470993	1291573	0	30	9	<2 Mb
1277	7	2	OAR2_10294593.1	10294593	OAR2_11379778.1	11379778	1085186	0	22	9	<2 Mb
1278	7	2	OAR2_11723358.1	11723358	OAR2_12296563.1	12296563	573206	0	14	9	<1 Mb
1279	7	2	s52495.1	12570333	s54313.1	13228330	657998	0	18	9	<1 Mb
1280	7	2	s05974.1	13360743	OAR2_16327102.1	16327102	2966360	1	61	8	<5 Mb
1281	7	2	OAR2_17444982.1	17444982	OAR2_19853437.1	19853437	2408456	0	35	9	<5 Mb
1282	7	2	OAR2_20326397.1	20326397	OAR2_21480039.1	21480039	1153643	0	24	9	<2 Mb
1283	7	2	OAR2_22354106.1	22354106	s71989.1	23659780	1305675	0	30	9	<2 Mb
1284	7	2	OAR2_24281639.1	24281639	OAR2_25078701.1	25078701	797063	0	16	9	<1 Mb
1285	7	2	OAR2_25291980.1	25291980	s41596.1	26305010	1013031	0	21	9	<2 Mb
1286	7	2	OAR2_27144476.1	27144476	OAR2_28968355.1	28968355	1823880	0	33	8	<2 Mb
1287	7	2	OAR2_30823464.1	30823464	OAR2_45396355.1	45396355	14572892	3	246	6	>5 Mb
1288	7	2	s58062.1	46196697	OAR2_46707288.1	46707288	510592	0	12	9	<1 Mb
1289	7	2	s27683.1	46992337	s05611.1	47614171	621835	0	13	9	<1 Mb
1290	7	2	OAR2_47826988.1	47826988	OAR2_48585918.1	48585918	758931	0	14	9	<1 Mb
1291	7	2	OAR2_51381332.1	51381332	OAR2_52336183.1	52336183	954852	0	21	9	<1 Mb
1292	7	2	s31542.1	52656407	OAR2_53235800.1	53235800	579394	0	19	9	<1 Mb
1293	7	2	s08830.1	53540564	OAR2_54654208.1	54654208	1113645	0	24	9	<2 Mb
1294	7	2	s20468.1	56248983	s12424.1	57305021	1056039	0	24	9	<2 Mb
1295	7	2	s02336.1	58046931	OAR2_58620949.1	58620949	574019	0	14	9	<1 Mb
1296	7	2	OAR2_64121781.1	64121781	OAR2_64647904.1	64647904	526124	0	13	9	<1 Mb
1297	7	2	s47606.1	66335370	OAR2_67379598.1	67379598	1044229	0	24	9	<2 Mb
1298	7	2	s65484.1	68548709	OAR2_70003437.1	70003437	1454729	0	35	9	<2 Mb
1299	7	2	DU422248_448.1	70927676	OAR2_76685803.1	76685803	5758128	1	107	6	>5 Mb
1300	7	2	OAR2_77690140.1	77690140	s62643.1	79629171	1939032	0	33	8	<2 Mb
1301	7	2	OAR2_81756691.1	81756691	OAR2_83949840.1	83949840	2193150	0	50	8	<5 Mb
1302	7	2	OAR2_84171527.1	84171527	OAR2_84513116.1	84513116	341590	0	12	9	<1 Mb
1303	7	2	OAR2_86681401.1	86681401	OAR2_88993798.1	88993798	2312398	0	48	8	<5 Mb
1304	7	2	OAR2_89592915.1	89592915	OAR2_90239503.1	90239503	646589	0	13	9	<1 Mb
1305	7	2	OAR2_91047526.1	91047526	OAR2_93581102.1	93581102	2533577	0	54	8	<5 Mb
1306	7	2	OAR2_96436987_X	96436987	OAR2_99719519.1	99719519	3282533	0	47	8	<5 Mb
1307	7	2	s16876.1	102193731	OAR2_103536397.	103536397	1342667	0	19	9	<2 Mb
1308	7	2	OAR2_107363853.	107363853	s30109.1	108434018	1070166	0	25	9	<2 Mb
1309	7	2	s58833.1	109069698	OAR2_110595727.	110595727	1526030	0	28	9	<2 Mb
1310	7	2	s36949.1	111593239	OAR2_120559017.	120559017	8965779	5	156	6	>5 Mb
1311	7	2	s65897.1	123265738	OAR2_123904873.	123904873	639136	0	14	9	<1 Mb
1312	7	2	OAR2_124173700.	124173700	OAR2_127646604_	127646605	3472906	0	69	8	<5 Mb
1313	7	2	OAR2_128073243.	128073243	OAR2_130852040_	130852041	2778799	0	60	8	<5 Mb
1314	7	2	OAR2_133418483.	133418483	OAR2_134185168.	134185168	766686	0	20	9	<1 Mb
1315	7	2	OAR2_134328177.	134328177	OAR2_135498399.	135498399	1170223	0	24	9	<2 Mb
1316	7	2	OAR2_137211443.	137211443	OAR2_138762740.	138762740	1551298	0	32	9	<2 Mb
1317	7	2	s40905.1	139976425	OAR2_140515187.	140515187	538763	0	15	9	<1 Mb
1318	7	2	s48315.1	141637463	OAR2_142924312.	142924312	1286850	0	32	9	<2 Mb
1319	7	2	OAR2_144187400.	144187400	OAR2_145242758.	145242758	1055359	0	20	9	<2 Mb
1320	7	2	OAR2_145541734.	145541734	OAR2_147220945.	147220945	1679212	0	37	8	<2 Mb
1321	7	2	OAR2_147550458.	147550458	OAR2_148048660.	148048660	498203	0	13	9	<1 Mb
1322	7	2	s57021.1	148638588	s33101.1	150371609	1733022	0	33	8	<2 Mb
1323	7	2	OAR2_152343380.	152343380	s50367.1	158875040	6531661	3	134	6	>5 Mb
1324	7	2	OAR2_160198374.	160198374	OAR2_163683504.	163683504	3485131	0	65	8	<5 Mb
1325	7	2	OAR2_166756467.	166756467	OAR2_168063389.	168063389	1306923	0	25	9	<2 Mb
1326	7	2	OAR2_168224410.	168224410	OAR2_169493482.	169493482	1269073	0	23	9	<2 Mb
1327	7	2	OAR2_170832833.	170832833	OAR2_171930761.	171930761	1097929	0	30	9	<2 Mb
1328	7	2	OAR2_172379160.	172379160	OAR2_173626053.	173626053	1246894	0	28	9	<2 Mb
1329	7	2	s56215.1	173875275	OAR2_174726565.	174726565	851291	0	22	9	<1 Mb
1330	7	2	OAR2_177264930.	177264930	OAR2_177722937.	177722937	458008	0	13	9	<1 Mb
1331	7	2	OAR2_177840292.	177840292	OAR2_178688491.	178688491	848200	0	18	9	<1 Mb
1332	7	2	OAR2_179069270.	179069270	OAR2_180069549.	180069549	1000280	0	21	9	<2 Mb
1333	7	2	OAR2_180971216.	180971216	OAR2_182052149.	182052149	1080934	0	24	9	<2 Mb
1334	7	2	OAR2_182575475.	182575475	OAR2_183223683.	183223683	648209	0	18	9	<1 Mb
1335	7	2	s02554.1	183476562	s63207.1	185558417	2081856	0	36	8	<5 Mb
1336	7	2	DU220629_347.1	185959656	OAR2_186404856.	186404856	445201	0	11	9	<1 Mb
1337	7	2	OAR2_187896256.	187896256	OAR2_191574535.	191574535	3678280	1	71	8	<5 Mb
1338	7	2	OAR2_192491503.	192491503	s25694.1	195600400	3108898	0	56	8	<5 Mb
1339	7	2	s40534.1	197593840	OAR2_198871492.	198871492	1277653	0	26	9	<2 Mb
1340	7	2	OAR2_200159927.	200159927	OAR2_200654666.	200654666	494740	0	11	9	<1 Mb
1341	7	2	s65822.1	201167114	OAR2_202411292_	202411293	1244180	0	24	9	<2 Mb
1342	7	2	OAR2_202569972_	202569973	OAR2_203588227.	203588227	1018255	0	23	9	<2 Mb
1343	7	2	OAR2_204118069.	204118069	OAR2_205643974.	205643974	1525906	0	33	9	<2 Mb
1344	7	2	s28715.1	206738033	OAR2_207247004.	207247004	508972	0	10	9	<1 Mb
1345	7	2	OAR2_208559623.	208559623	OAR2_209445028.	209445028	885406	0	21	9	<1 Mb
1346	7	2	OAR2_212506168.	212506168	OAR2_214562298.	214562298	2056131	0	41	8	<5 Mb
1347	7	2	OAR2_215991357.	215991357	s51855.1	217033010	1041654	0	20	9	<2 Mb
1348	7	2	OAR2_218420837.	218420837	s24410.1	221193209	2772373	0	56	8	<5 Mb
1349	7	2	s71750.1	221681151	OAR2_223093081.	223093081	1411931	0	29	9	<2 Mb
1350	7	2	OAR2_224568243.	224568243	OAR2_225739992.	225739992	1171750	0	22	9	<2 Mb
1351	7	2	OAR2_226474680.	226474680	OAR2_230059830.	230059830	3585151	0	40	8	<5 Mb
1352	7	2	s07742.1	230443740	OAR2_232028503.	232028503	1584764	0	26	9	<2 Mb
1353	7	2	OAR2_232801975.	232801975	OAR2_233792622.	233792622	990648	0	21	9	<1 Mb
1354	7	2	OAR2_237097273.	237097273	OAR2_237781075.	237781075	683803	0	16	9	<1 Mb
1355	7	2	OAR2_239094408.	239094408	OAR2_241675661.	241675661	2581254	0	50	8	<5 Mb
1356	7	2	OAR2_242124670.	242124670	OAR2_242803391.	242803391	678722	0	16	9	<1 Mb
1357	7	2	s25208.1	244055235	s28290.1	244642768	587534	0	14	9	<1 Mb
1358	7	2	OAR2_245114849.	245114849	OAR2_245680195.	245680195	565347	0	14	9	<1 Mb
1359	7	2	OAR2_246045571.	246045571	s70589.1	248197546	2151976	0	41	8	<5 Mb
1360	7	2	s54877.1	249307239	DU494415_561.1	250603001	1295763	0	21	9	<2 Mb
1361	7	2	OAR2_251630246.	251630246	OAR2_258406962_	258406963	6776718	4	114	6	>5 Mb
1362	7	2	OAR2_258592733.	258592733	OAR2_259153647.	259153647	560915	0	15	9	<1 Mb
1363	7	2	s53738.1	259535316	OAR2_260323417.	260323417	788102	0	15	9	<1 Mb
1364	7	2	s67963.1	261415028	OAR2_262080399.	262080399	665372	0	17	9	<1 Mb
1365	7	2	s74961.1	262725514	s29579.1	263108520	383007	0	10	9	<1 Mb
1366	7	3	s25572.1	1688491	s70634.1	2681824	993334	0	21	9	<1 Mb
1367	7	3	s65876.1	4990357	OAR3_6032962.1	6032962	1042606	0	19	9	<2 Mb
1368	7	3	s15815.1	6244939	s51044.1	7541202	1296264	0	33	9	<2 Mb
1369	7	3	s31163.1	8390630	OAR3_13416642.1	13416642	5026013	1	76	6	>5 Mb
1370	7	3	OAR3_14609923.1	14609923	OAR3_15534872.1	15534872	924950	0	19	9	<1 Mb
1371	7	3	OAR3_16758206.1	16758206	OAR3_25700146.1	25700146	8941941	6	183	6	>5 Mb
1372	7	3	s62226.1	26419161	OAR3_27134414.1	27134414	715254	0	17	9	<1 Mb
1373	7	3	OAR3_27391943.1	27391943	s22775.1	28111694	719752	0	20	9	<1 Mb
1374	7	3	s48427.1	29033656	OAR3_30631890.1	30631890	1598235	0	30	9	<2 Mb
1375	7	3	OAR3_32039232.1	32039232	OAR3_35308646.1	35308646	3269415	1	60	8	<5 Mb
1376	7	3	OAR3_35712876.1	35712876	s18917.1	36689807	976932	0	20	9	<1 Mb
1377	7	3	OAR3_36930752.1	36930752	OAR3_39518700.1	39518700	2587949	0	52	8	<5 Mb
1378	7	3	OAR3_40071995.1	40071995	OAR3_41206490.1	41206490	1134496	0	26	9	<2 Mb
1379	7	3	OAR3_43596712.1	43596712	OAR3_45426507.1	45426507	1829796	0	38	8	<2 Mb
1380	7	3	OAR3_45774145.1	45774145	OAR3_46132071.1	46132071	357927	0	11	9	<1 Mb
1381	7	3	s42822.1	46712983	OAR3_47522402.1	47522402	809420	0	18	9	<1 Mb
1382	7	3	OAR3_48428503.1	48428503	OAR3_49000877.1	49000877	572375	0	15	9	<1 Mb
1383	7	3	OAR3_49139982.1	49139982	OAR3_49662893.1	49662893	522912	0	13	9	<1 Mb
1384	7	3	OAR3_50364898.1	50364898	OAR3_51138929.1	51138929	774032	0	16	9	<1 Mb
1385	7	3	s49945.1	52277794	OAR3_53367644.1	53367644	1089851	0	19	9	<2 Mb
1386	7	3	OAR3_53502835.1	53502835	OAR3_54424672.1	54424672	921838	0	22	9	<1 Mb
1387	7	3	OAR3_55443936.1	55443936	s60593.1	56084303	640368	0	11	9	<1 Mb
1388	7	3	OAR3_58173963.1	58173963	OAR3_58596074.1	58596074	422112	0	12	9	<1 Mb
1389	7	3	OAR3_58735182.1	58735182	OAR3_59599168.1	59599168	863987	0	19	9	<1 Mb
1390	7	3	s38466.1	60127824	s04478.1	60638905	511082	0	9	9	<1 Mb
1391	7	3	DU231007_156.1	63085422	OAR3_63782902.1	63782902	697481	0	18	9	<1 Mb
1392	7	3	OAR3_65155569.1	65155569	OAR3_69606191.1	69606191	4450623	1	86	6	<5 Mb
1393	7	3	OAR3_70059755_X	70059755	OAR3_71334336.1	71334336	1274582	0	25	9	<2 Mb
1394	7	3	s63021.1	73494992	OAR3_74485418_X	74485418	990427	0	20	9	<1 Mb
1395	7	3	OAR3_75018955.1	75018955	OAR3_76936637.1	76936637	1917683	0	35	8	<2 Mb
1396	7	3	OAR3_77422067.1	77422067	OAR3_77859303.1	77859303	437237	0	14	9	<1 Mb
1397	7	3	OAR3_79364217.1	79364217	OAR3_80099118.1	80099118	734902	0	16	9	<1 Mb
1398	7	3	s66978.1	81068759	s69477.1	81649601	580843	0	14	9	<1 Mb
1399	7	3	OAR3_82349536.1	82349536	OAR3_83385628.1	83385628	1036093	0	24	9	<2 Mb
1400	7	3	s63332.1	84478498	OAR3_85284806_X	85284806	806309	0	18	9	<1 Mb
1401	7	3	OAR3_88091256.1	88091256	OAR3_88872542.1	88872542	781287	0	15	9	<1 Mb
1402	7	3	s55309.1	89574138	s50335.1	91721893	2147756	0	44	8	<5 Mb
1403	7	3	OAR3_91960726.1	91960726	OAR3_93116429.1	93116429	1155704	0	29	9	<2 Mb
1404	7	3	OAR3_94548082.1	94548082	s58177.1	96040194	1492113	0	30	9	<2 Mb
1405	7	3	OAR3_97277953.1	97277953	s21870.1	98214623	936671	0	20	9	<1 Mb
1406	7	3	OAR3_101242565.	101242565	OAR3_104900420.	104900420	3657856	1	73	8	<5 Mb
1407	7	3	OAR3_109000686.	109000686	s07326.1	110080786	1080101	0	20	9	<2 Mb
1408	7	3	s19563.1	111269870	OAR3_117400958.	117400958	6131089	0	93	6	>5 Mb
1409	7	3	s63397.1	118613823	OAR3_119620209.	119620209	1006387	0	20	9	<2 Mb
1410	7	3	OAR3_121901763.	121901763	OAR3_122571092.	122571092	669330	0	18	9	<1 Mb
1411	7	3	OAR3_123473821.	123473821	OAR3_123931389.	123931389	457569	0	11	9	<1 Mb
1412	7	3	OAR3_124197544.	124197544	OAR3_135141132.	135141132	10943589	3	200	6	>5 Mb
1413	7	3	OAR3_136398703.	136398703	OAR3_138331159.	138331159	1932457	0	39	8	<2 Mb
1414	7	3	s29725.1	139038857	OAR3_139685836.	139685836	646980	0	13	9	<1 Mb
1415	7	3	OAR3_139972370.	139972370	OAR3_141776557.	141776557	1804188	0	33	8	<2 Mb
1416	7	3	s25444.1	142839558	OAR3_143894986.	143894986	1055429	0	25	9	<2 Mb
1417	7	3	s08517.1	144996489	s34624.1	145835332	838844	0	18	9	<1 Mb
1418	7	3	OAR3_146519457.	146519457	OAR3_146832060.	146832060	312604	0	9	9	<1 Mb
1419	7	3	OAR3_147275963.	147275963	s73731.1	148102891	826929	0	15	9	<1 Mb
1420	7	3	s71488.1	149300462	OAR3_149955275.	149955275	654814	0	18	9	<1 Mb
1421	7	3	OAR3_151548583.	151548583	OAR3_152366168.	152366168	817586	0	19	9	<1 Mb
1422	7	3	OAR3_152693749.	152693749	OAR3_153570088.	153570088	876340	0	15	9	<1 Mb
1423	7	3	OAR3_154426406.	154426406	OAR3_155763724.	155763724	1337319	0	33	9	<2 Mb
1424	7	3	DU356800_583.1	157693778	OAR3_160069791.	160069791	2376014	0	50	8	<5 Mb
1425	7	3	OAR3_164029380.	164029380	OAR3_165324739.	165324739	1295360	0	19	9	<2 Mb
1426	7	3	OAR3_165549468_	165549469	OAR3_166966160.	166966160	1416692	0	27	9	<2 Mb
1427	7	3	s66360.1	167359591	OAR3_168469358.	168469358	1109768	0	24	9	<2 Mb
1428	7	3	OAR3_168790300.	168790300	s69874.1	185012928	16222629	9	270	6	>5 Mb
1429	7	3	OAR3_185468392.	185468392	OAR3_187548964.	187548964	2080573	0	39	8	<5 Mb
1430	7	3	s40219.1	187706783	OAR3_188042051.	188042051	335269	0	10	9	<1 Mb
1431	7	3	OAR3_190166754.	190166754	OAR3_191361937.	191361937	1195184	0	27	9	<2 Mb
1432	7	3	s05280.1	191660004	OAR3_192710083.	192710083	1050080	0	21	9	<2 Mb
1433	7	3	s07782.1	193549531	s02992.1	196015529	2465999	0	46	8	<5 Mb
1434	7	3	OAR3_196453104.	196453104	OAR3_197812311.	197812311	1359208	0	24	9	<2 Mb
1435	7	3	OAR3_198854851.	198854851	OAR3_199272333.	199272333	417483	0	12	9	<1 Mb
1436	7	3	s29985.1	199600924	OAR3_200495660.	200495660	894737	0	14	9	<1 Mb
1437	7	3	OAR3_202992242.	202992242	OAR3_204017734.	204017734	1025493	0	20	9	<2 Mb
1438	7	3	OAR3_204667080.	204667080	OAR3_205366625.	205366625	699546	0	14	9	<1 Mb
1439	7	3	OAR3_206048537.	206048537	s74776.1	206912148	863612	0	22	9	<1 Mb
1440	7	3	OAR3_207223875.	207223875	OAR3_209645179.	209645179	2421305	0	50	8	<5 Mb
1441	7	3	OAR3_211069150.	211069150	OAR3_214012412.	214012412	2943263	0	51	8	<5 Mb
1442	7	3	s63942.1	214394552	s43681.1	215148749	754198	0	17	9	<1 Mb
1443	7	3	s18184.1	222258003	OAR3_222561312.	222561312	303310	0	10	9	<1 Mb
1444	7	3	OAR3_227769239.	227769239	s10034.1	228376107	606869	0	15	9	<1 Mb
1445	7	3	s51268.1	228904559	s41320.1	230046478	1141920	0	23	9	<2 Mb
1446	7	3	OAR3_230324922.	230324922	s65074.1	230991678	666757	0	18	9	<1 Mb
1447	7	3	s12787.1	233194928	s11874.1	235073276	1878349	0	31	8	<2 Mb
1448	7	3	s13671.1	235710489	s33493.1	237338509	1628021	0	31	9	<2 Mb
1449	7	3	s32816.1	241810142	s35224.1	242770439	960298	0	14	9	<1 Mb
1450	7	4	OAR4_90119.1	90119	OAR4_1691862.1	1691862	1601744	0	28	9	<2 Mb
1451	7	4	OAR4_2119921.1	2119921	OAR4_2812333.1	2812333	692413	0	12	9	<1 Mb
1452	7	4	s21593.1	4443484	OAR4_6378205.1	6378205	1934722	0	38	8	<2 Mb
1453	7	4	OAR4_6753207.1	6753207	OAR4_7388118.1	7388118	634912	0	13	9	<1 Mb
1454	7	4	s14142.1	8828817	OAR4_9720138_X.	9720139	891323	0	16	9	<1 Mb
1455	7	4	OAR4_12218129.1	12218129	s38487.1	13604813	1386685	0	31	9	<2 Mb
1456	7	4	s22447.1	13879718	OAR4_14709849.1	14709849	830132	0	17	9	<1 Mb
1457	7	4	OAR4_15742939.1	15742939	s25799.1	16504614	761676	0	16	9	<1 Mb
1458	7	4	s75938.1	16688213	OAR4_19060147.1	19060147	2371935	0	44	8	<5 Mb
1459	7	4	OAR4_19805263.1	19805263	OAR4_32158342.1	32158342	12353080	6	236	6	>5 Mb
1460	7	4	OAR4_33347697.1	33347697	OAR4_33868301.1	33868301	520605	0	12	9	<1 Mb
1461	7	4	OAR4_34930448.1	34930448	s70203.1	35518370	587923	0	13	9	<1 Mb
1462	7	4	OAR4_36089897.1	36089897	OAR4_40358134_X	40358135	4268239	1	89	6	<5 Mb
1463	7	4	OAR4_41049923.1	41049923	OAR4_46655066.1	46655066	5605144	2	94	6	>5 Mb
1464	7	4	OAR4_47769230.1	47769230	s61085.1	51832709	4063480	1	70	6	<5 Mb
1465	7	4	OAR4_55697761.1	55697761	OAR4_56413784.1	56413784	716024	0	18	9	<1 Mb
1466	7	4	OAR4_56758106.1	56758106	OAR4_58362214.1	58362214	1604109	0	23	9	<2 Mb
1467	7	4	OAR4_60039997.1	60039997	OAR4_64114100.1	64114100	4074104	0	83	6	<5 Mb
1468	7	4	s30142.1	66525588	OAR4_67756585.1	67756585	1230998	0	27	9	<2 Mb
1469	7	4	s52593.1	70337706	OAR4_70864637.1	70864637	526932	0	15	9	<1 Mb
1470	7	4	OAR4_71334418.1	71334418	OAR4_71873924_X	71873925	539508	0	13	9	<1 Mb
1471	7	4	s43361.1	72104303	s49559.1	73367835	1263533	0	24	9	<2 Mb
1472	7	4	s05109.1	73518404	OAR4_78153325.1	78153325	4634922	2	89	6	<5 Mb
1473	7	4	OAR4_78991289.1	78991289	OAR4_79513914.1	79513914	522626	0	14	9	<1 Mb
1474	7	4	s49979.1	81293293	OAR4_84994144.1	84994144	3700852	0	68	8	<5 Mb
1475	7	4	OAR4_85635544.1	85635544	OAR4_86356628.1	86356628	721085	0	15	9	<1 Mb
1476	7	4	OAR4_86894695.1	86894695	OAR4_88554906.1	88554906	1660212	0	36	9	<2 Mb
1477	7	4	OAR4_90397448.1	90397448	OAR4_91860230.1	91860230	1462783	0	33	9	<2 Mb
1478	7	4	OAR4_91977788.1	91977788	OAR4_92869288.1	92869288	891501	0	22	9	<1 Mb
1479	7	4	OAR4_93067608.1	93067608	OAR4_94208233.1	94208233	1140626	0	21	9	<2 Mb
1480	7	4	OAR4_94519066.1	94519066	OAR4_96859439.1	96859439	2340374	0	51	8	<5 Mb
1481	7	4	s65621.1	97454330	OAR4_98338695.1	98338695	884366	0	18	9	<1 Mb
1482	7	4	s66472.1	98549793	s35526.1	99247438	697646	0	16	9	<1 Mb
1483	7	4	OAR4_99451828.1	99451828	OAR4_99922256.1	99922256	470429	0	10	9	<1 Mb
1484	7	4	OAR4_100664774.	100664774	s68719.1	101290415	625642	0	15	9	<1 Mb
1485	7	4	s45267.1	102276725	OAR4_107362112.	107362112	5085388	1	97	6	>5 Mb
1486	7	4	s14348.1	107701295	OAR4_109083033.	109083033	1381739	0	26	9	<2 Mb
1487	7	4	OAR4_110129192.	110129192	s06639.1	111986264	1857073	0	36	8	<2 Mb
1488	7	4	s07214.1	113094319	OAR4_114210622.	114210622	1116304	0	19	9	<2 Mb
1489	7	4	OAR4_115829682.	115829682	OAR4_117563163.	117563163	1733482	0	44	8	<2 Mb
1490	7	4	s06803.1	120474922	OAR4_121696454_	121696455	1221534	0	22	9	<2 Mb
1491	7	4	s68958.1	123987607	OAR4_127201684.	127201684	3214078	0	67	8	<5 Mb
1492	7	5	DU242464_150.1	880949	s45637.1	2863358	1982410	0	43	8	<2 Mb
1493	7	5	s35880.1	3267683	s51932.1	4494736	1227054	0	27	9	<2 Mb
1494	7	5	s61315.1	4996036	s08913.1	5940918	944883	0	18	9	<1 Mb
1495	7	5	s22590.1	7488518	s61180.1	8437632	949115	0	12	9	<1 Mb
1496	7	5	s52598.1	12169080	OAR5_13191989.1	13191989	1022910	0	17	9	<2 Mb
1497	7	5	DU446213_412.1	14529724	s27970.1	21533540	7003817	1	121	6	>5 Mb
1498	7	5	OAR5_22873080.1	22873080	OAR5_23734357.1	23734357	861278	0	20	9	<1 Mb
1499	7	5	OAR5_23855305.1	23855305	OAR5_24575325.1	24575325	720021	0	19	9	<1 Mb
1500	7	5	OAR5_25281048.1	25281048	OAR5_25769178.1	25769178	488131	0	12	9	<1 Mb
1501	7	5	s66560.1	29573692	OAR5_30675098.1	30675098	1101407	0	22	9	<2 Mb
1502	7	5	OAR5_31053928.1	31053928	OAR5_32204286.1	32204286	1150359	0	31	9	<2 Mb
1503	7	5	OAR5_32554457_X	32554458	OAR5_35349345.1	35349345	2794888	0	52	8	<5 Mb
1504	7	5	OAR5_40166532_X	40166533	OAR5_40933903.1	40933903	767371	0	18	9	<1 Mb
1505	7	5	DU468694_309.1	46691556	OAR5_47251900.1	47251900	560345	0	16	9	<1 Mb
1506	7	5	s25013.1	48406226	OAR5_55949772.1	55949772	7543547	0	145	6	>5 Mb
1507	7	5	OAR5_57577741.1	57577741	OAR5_63370705.1	63370705	5792965	1	74	6	>5 Mb
1508	7	5	s29856.1	64944889	s28180.1	65969917	1025029	0	22	9	<2 Mb
1509	7	5	s74933.1	66095459	s21456.1	66917359	821901	0	21	9	<1 Mb
1510	7	5	OAR5_67326620.1	67326620	OAR5_68776485.1	68776485	1449866	0	30	9	<2 Mb
1511	7	5	s20946.1	69194112	s01265.1	69831746	637635	0	15	9	<1 Mb
1512	7	5	s47498.1	71608920	OAR5_77053618.1	77053618	5444699	3	107	6	>5 Mb
1513	7	5	OAR5_77207921.1	77207921	OAR5_78917581.1	78917581	1709661	0	35	8	<2 Mb
1514	7	5	OAR5_81196810.1	81196810	OAR5_82336351.1	82336351	1139542	0	23	9	<2 Mb
1515	7	5	OAR5_82642729.1	82642729	OAR5_84026145.1	84026145	1383417	0	31	9	<2 Mb
1516	7	5	OAR5_84496122_X	84496123	s06747.1	85249309	753187	0	17	9	<1 Mb
1517	7	5	OAR5_86551989.1	86551989	OAR5_88184822.1	88184822	1632834	0	36	8	<2 Mb
1518	7	5	OAR5_88516298.1	88516298	s72847.1	89735841	1219544	0	25	9	<2 Mb
1519	7	5	OAR5_92427245.1	92427245	OAR5_93718006.1	93718006	1290762	0	27	9	<2 Mb
1520	7	5	OAR5_94876397.1	94876397	OAR5_96574870.1	96574870	1698474	0	34	8	<2 Mb
1521	7	5	OAR5_96963055.1	96963055	OAR5_97654465.1	97654465	691411	0	14	9	<1 Mb
1522	7	5	OAR5_97945971.1	97945971	OAR5_99147821.1	99147821	1201851	0	25	9	<2 Mb
1523	7	5	OAR5_99525947.1	99525947	s47842.1	101032770	1506824	0	28	9	<2 Mb
1524	7	5	OAR5_103144283.	103144283	OAR5_103935962.	103935962	791680	0	17	9	<1 Mb
1525	7	5	OAR5_105374983.	105374983	s42317.1	105865013	490031	0	13	9	<1 Mb
1526	7	5	OAR5_107175412.	107175412	OAR5_116287948_	116287949	9112538	8	185	6	>5 Mb
1527	7	6	OAR6_207091.1	207091	OAR6_7935059.1	7935059	7727969	1	76	6	>5 Mb
1528	7	6	OAR6_9971239.1	9971239	s28763.1	11176231	1204993	0	29	9	<2 Mb
1529	7	6	OAR6_13831648.1	13831648	OAR6_14540611.1	14540611	708964	0	16	9	<1 Mb
1530	7	6	s31210.1	14753554	OAR6_15846520.1	15846520	1092967	0	27	9	<2 Mb
1531	7	6	OAR6_15998272_X	15998273	OAR6_17199790.1	17199790	1201518	0	22	9	<2 Mb
1532	7	6	OAR6_17489056.1	17489056	OAR6_18005879.1	18005879	516824	0	14	9	<1 Mb
1533	7	6	OAR6_19118158.1	19118158	OAR6_19717743_X	19717744	599587	0	17	9	<1 Mb
1534	7	6	OAR6_21112755.1	21112755	OAR6_22869359.1	22869359	1756605	0	31	9	<2 Mb
1535	7	6	OAR6_23519641.1	23519641	OAR6_24313818.1	24313818	794178	0	20	9	<1 Mb
1536	7	6	OAR6_24619629.1	24619629	OAR6_26396811.1	26396811	1777183	0	38	8	<2 Mb
1537	7	6	OAR6_27400136.1	27400136	OAR6_28802063.1	28802063	1401928	0	24	9	<2 Mb
1538	7	6	OAR6_30338082.1	30338082	OAR6_32021626.1	32021626	1683545	0	34	9	<2 Mb
1539	7	6	OAR6_32638712_X	32638713	OAR6_33759226.1	33759226	1120514	0	25	9	<2 Mb
1540	7	6	OAR6_34567727.1	34567727	OAR6_35147494.1	35147494	579768	0	14	9	<1 Mb
1541	7	6	OAR6_37594759.1	37594759	OAR6_43064935.1	43064935	5470177	1	82	6	>5 Mb
1542	7	6	OAR6_46422902.1	46422902	OAR6_48108133.1	48108133	1685232	0	40	8	<2 Mb
1543	7	6	s10352.1	49367227	s01154.1	50527087	1159861	0	28	9	<2 Mb
1544	7	6	OAR6_50838199.1	50838199	OAR6_52211207.1	52211207	1373009	0	26	9	<2 Mb
1545	7	6	OAR6_52673773.1	52673773	OAR6_54837381.1	54837381	2163609	0	43	8	<5 Mb
1546	7	6	OAR6_56152225.1	56152225	OAR6_56586246.1	56586246	434022	0	11	9	<1 Mb
1547	7	6	OAR6_57356461.1	57356461	OAR6_58103750.1	58103750	747290	0	18	9	<1 Mb
1548	7	6	OAR6_58356054.1	58356054	OAR6_59669627.1	59669627	1313574	0	23	9	<2 Mb
1549	7	6	OAR6_61075514.1	61075514	OAR6_68249537.1	68249537	7174024	3	139	6	>5 Mb
1550	7	6	OAR6_70532187.1	70532187	OAR6_71199483.1	71199483	667297	0	18	9	<1 Mb
1551	7	6	OAR6_71762945.1	71762945	OAR6_72900655.1	72900655	1137711	0	25	9	<2 Mb
1552	7	6	OAR6_73986197.1	73986197	OAR6_97962553.1	97962553	23976357	14	406	6	>5 Mb
1553	7	6	s68171.1	99062714	s11939.1	99586975	524262	0	11	9	<1 Mb
1554	7	6	OAR6_100018640.	100018640	OAR6_110692464.	110692464	10673825	3	204	6	>5 Mb
1555	7	6	s54575.1	111472739	OAR6_112223498.	112223498	750760	0	18	9	<1 Mb
1556	7	6	s38826.1	112432107	s41880.1	113321099	888993	0	18	9	<1 Mb
1557	7	6	OAR6_114420347_	114420347	s58908.1	114888510	468164	0	11	9	<1 Mb
1558	7	6	s40686.1	115489563	s27954.1	116300719	811157	0	16	9	<1 Mb
1559	7	6	s58847.1	116475044	s30544.1	117643677	1168634	0	20	9	<2 Mb
1560	7	6	s19234.1	119065151	OAR6_120771496.	120771496	1706346	0	41	8	<2 Mb
1561	7	6	OAR6_121972548.	121972548	OAR6_123837375.	123837375	1864828	0	38	8	<2 Mb
1562	7	6	s44779.1	124445015	s58059.1	125943177	1498163	0	29	9	<2 Mb
1563	7	6	s47977.1	126288332	OAR6_127794408_	127794409	1506078	0	27	9	<2 Mb
1564	7	6	s30395.1	128024082	OAR6_129053557.	129053557	1029476	0	20	9	<2 Mb
1565	7	7	OAR7_612513.1	612513	OAR7_3081824.1	3081824	2469312	0	55	8	<5 Mb
1566	7	7	s56026.1	3481121	OAR7_6249823.1	6249823	2768703	0	55	8	<5 Mb
1567	7	7	s21804.1	6502547	OAR7_14049503.1	14049503	7546957	3	151	6	>5 Mb
1568	7	7	OAR7_14276817.1	14276817	OAR7_14734125.1	14734125	457309	0	10	9	<1 Mb
1569	7	7	s52596.1	17146254	OAR7_18874301.1	18874301	1728048	0	40	8	<2 Mb
1570	7	7	s52853.1	19196917	OAR7_20144104.1	20144104	947188	0	18	9	<1 Mb
1571	7	7	s52496.1	21919405	s27840.1	22331383	411979	0	10	9	<1 Mb
1572	7	7	OAR7_22544342.1	22544342	OAR7_23097922.1	23097922	553581	0	9	9	<1 Mb
1573	7	7	OAR7_24149695.1	24149695	s40503.1	25483323	1333629	0	22	9	<2 Mb
1574	7	7	OAR7_28464236.1	28464236	OAR7_29311961.1	29311961	847726	0	19	9	<1 Mb
1575	7	7	DU241785_427.1	29536053	OAR7_29999441.1	29999441	463389	0	13	9	<1 Mb
1576	7	7	OAR7_30327458.1	30327458	s33698.1	30925603	598146	0	15	9	<1 Mb
1577	7	7	OAR7_32171271.1	32171271	OAR7_33119139.1	33119139	947869	0	19	9	<1 Mb
1578	7	7	OAR7_33512154.1	33512154	OAR7_34371408.1	34371408	859255	0	18	9	<1 Mb
1579	7	7	s49404.1	34929931	OAR7_36284089.1	36284089	1354159	0	20	9	<2 Mb
1580	7	7	OAR7_36740905.1	36740905	s26648.1	48337632	11596728	8	222	6	>5 Mb
1581	7	7	s24192.1	49222062	OAR7_50594184.1	50594184	1372123	0	32	9	<2 Mb
1582	7	7	OAR7_50718877.1	50718877	OAR7_51883785.1	51883785	1164909	0	25	9	<2 Mb
1583	7	7	OAR7_52259603.1	52259603	OAR7_53329201.1	53329201	1069599	0	23	9	<2 Mb
1584	7	7	s01719.1	53751044	OAR7_56240366.1	56240366	2489323	0	37	8	<5 Mb
1585	7	7	OAR7_58355401.1	58355401	OAR7_64371135.1	64371135	6015735	1	104	6	>5 Mb
1586	7	7	OAR7_65887478.1	65887478	OAR7_66814857.1	66814857	927380	0	15	9	<1 Mb
1587	7	7	s01188.1	67805224	OAR7_76853614.1	76853614	9048391	5	158	6	>5 Mb
1588	7	7	OAR7_77138331.1	77138331	OAR7_77829558.1	77829558	691228	0	14	9	<1 Mb
1589	7	7	OAR7_78146924.1	78146924	s50173.1	80083232	1936309	0	36	8	<2 Mb
1590	7	7	OAR7_81534131.1	81534131	OAR7_82058421.1	82058421	524291	0	16	9	<1 Mb
1591	7	7	OAR7_82160891.1	82160891	OAR7_83073383.1	83073383	912493	0	18	9	<1 Mb
1592	7	7	OAR7_83320136.1	83320136	OAR7_84559331.1	84559331	1239196	0	22	9	<2 Mb
1593	7	7	s57914.1	87502859	OAR7_91692431.1	91692431	4189573	1	85	6	<5 Mb
1594	7	7	OAR7_93653726.1	93653726	s62514.1	94382404	728679	0	18	9	<1 Mb
1595	7	7	OAR7_95205268.1	95205268	OAR7_96436446.1	96436446	1231179	0	21	9	<2 Mb
1596	7	7	OAR7_97127242.1	97127242	s46621.1	99193008	2065767	0	33	8	<5 Mb
1597	7	7	OAR7_99406541.1	99406541	OAR7_99915796.1	99915796	509256	0	11	9	<1 Mb
1598	7	7	OAR7_100739621.	100739621	OAR7_101647130.	101647130	907510	0	18	9	<1 Mb
1599	7	7	OAR7_104041756.	104041756	OAR7_104802032.	104802032	760277	0	13	9	<1 Mb
1600	7	7	s13080.1	105101060	s13141.1	105596075	495016	0	13	9	<1 Mb
1601	7	7	s69447.1	105844052	s73371.1	107664510	1820459	0	35	8	<2 Mb
1602	7	7	s20973.1	108011448	OAR7_108923470.	108923470	912023	0	18	9	<1 Mb
1603	7	8	OAR8_32622.1	32622	OAR8_1980696.1	1980696	1948075	0	35	8	<2 Mb
1604	7	8	s66922.1	3063035	OAR8_4455227.1	4455227	1392193	0	27	9	<2 Mb
1605	7	8	OAR8_4792541.1	4792541	s65954.1	7076565	2284025	0	48	8	<5 Mb
1606	7	8	s07254.1	7302662	OAR8_7691813.1	7691813	389152	0	11	9	<1 Mb
1607	7	8	OAR8_9115243.1	9115243	OAR8_17015207.1	17015207	7899965	5	159	6	>5 Mb
1608	7	8	OAR8_19214799.1	19214799	OAR8_20124705.1	20124705	909907	0	16	9	<1 Mb
1609	7	8	OAR8_22272619.1	22272619	s37423.1	30828040	8555422	4	155	6	>5 Mb
1610	7	8	OAR8_31457186.1	31457186	OAR8_31775836.1	31775836	318651	0	11	9	<1 Mb
1611	7	8	OAR8_33344540.1	33344540	OAR8_35914273.1	35914273	2569734	0	35	8	<5 Mb
1612	7	8	OAR8_37825531.1	37825531	OAR8_40208546.1	40208546	2383016	0	55	8	<5 Mb
1613	7	8	s17992.1	40595212	OAR8_41067189.1	41067189	471978	0	14	9	<1 Mb
1614	7	8	s03657.1	41293560	OAR8_43421524.1	43421524	2127965	0	40	8	<5 Mb
1615	7	8	OAR8_44158466.1	44158466	OAR8_45416582.1	45416582	1258117	0	24	9	<2 Mb
1616	7	8	OAR8_46549963_X	46549964	OAR8_46967818.1	46967818	417855	0	10	9	<1 Mb
1617	7	8	OAR8_48318123.1	48318123	OAR8_50883186.1	50883186	2565064	0	53	8	<5 Mb
1618	7	8	OAR8_51318073.1	51318073	OAR8_53759183.1	53759183	2441111	0	37	8	<5 Mb
1619	7	8	OAR8_54300680.1	54300680	OAR8_54864928.1	54864928	564249	0	11	9	<1 Mb
1620	7	8	s67615.1	56450703	OAR8_57200750.1	57200750	750048	0	15	9	<1 Mb
1621	7	8	OAR8_57889261.1	57889261	s59930.1	59466895	1577635	0	30	9	<2 Mb
1622	7	8	s37234.1	59847835	OAR8_60543455.1	60543455	695621	0	18	9	<1 Mb
1623	7	8	OAR8_62159933.1	62159933	OAR8_63521291_X	63521292	1361360	0	28	9	<2 Mb
1624	7	8	OAR8_64076556.1	64076556	OAR8_64933647.1	64933647	857092	0	20	9	<1 Mb
1625	7	8	OAR8_65033806.1	65033806	OAR8_66051641.1	66051641	1017836	0	24	9	<2 Mb
1626	7	8	OAR8_68132928.1	68132928	OAR8_69535859.1	69535859	1402932	0	33	9	<2 Mb
1627	7	8	s66468.1	73287734	OAR8_74032292.1	74032292	744559	0	15	9	<1 Mb
1628	7	8	s19382.1	75575599	OAR8_76247205.1	76247205	671607	0	17	9	<1 Mb
1629	7	8	OAR8_77638607.1	77638607	OAR8_78387320.1	78387320	748714	0	20	9	<1 Mb
1630	7	8	OAR8_78880291.1	78880291	s06217.1	79283402	403112	0	10	9	<1 Mb
1631	7	8	s70959.1	80200716	OAR8_80795415.1	80795415	594700	0	14	9	<1 Mb
1632	7	8	OAR8_81046210.1	81046210	s00575.1	82019789	973580	0	21	9	<1 Mb
1633	7	8	OAR8_83663048.1	83663048	OAR8_84823336.1	84823336	1160289	0	24	9	<2 Mb
1634	7	8	OAR8_85469088.1	85469088	s32108.1	91184223	5715136	3	113	6	>5 Mb
1635	7	8	s72587.1	92945110	s52686.1	95042223	2097114	0	39	8	<5 Mb
1636	7	8	OAR8_95362075.1	95362075	OAR8_96306927.1	96306927	944853	0	23	9	<1 Mb
1637	7	8	OAR8_96563089.1	96563089	s55213.1	97346340	783252	0	15	9	<1 Mb
1638	7	9	s28684.1	396949	OAR9_2798433.1	2798433	2401485	0	52	8	<5 Mb
1639	7	9	s64491.1	2971036	s05753.1	3484454	513419	0	10	9	<1 Mb
1640	7	9	OAR9_3833873.1	3833873	OAR9_4791044.1	4791044	957172	0	19	9	<1 Mb
1641	7	9	s24803.1	5710870	OAR9_6641948.1	6641948	931079	0	22	9	<1 Mb
1642	7	9	DU231119_249.1	6865680	OAR9_7263100.1	7263100	397421	0	10	9	<1 Mb
1643	7	9	OAR9_7753367.1	7753367	OAR9_9160131.1	9160131	1406765	0	22	9	<2 Mb
1644	7	9	OAR9_10062085.1	10062085	OAR9_10957564.1	10957564	895480	0	20	9	<1 Mb
1645	7	9	s69071.1	13364386	s41927.1	13666064	301679	0	9	9	<1 Mb
1646	7	9	OAR9_14081384.1	14081384	OAR9_19704483.1	19704483	5623100	1	108	6	>5 Mb
1647	7	9	s16207.1	21576816	OAR9_22574935.1	22574935	998120	0	22	9	<1 Mb
1648	7	9	OAR9_22779160.1	22779160	OAR9_23435360.1	23435360	656201	0	19	9	<1 Mb
1649	7	9	OAR9_23949041.1	23949041	OAR9_25374455.1	25374455	1425415	0	34	9	<2 Mb
1650	7	9	s01999.1	27089308	OAR9_32928388.1	32928388	5839081	3	118	6	>5 Mb
1651	7	9	OAR9_34431928.1	34431928	OAR9_35052453_X	35052454	620527	0	15	9	<1 Mb
1652	7	9	s01560.1	35711709	OAR9_36197094.1	36197094	485386	0	14	9	<1 Mb
1653	7	9	s02261.1	36898920	OAR9_39702016.1	39702016	2803097	0	52	8	<5 Mb
1654	7	9	OAR9_41187686.1	41187686	OAR9_42468779_X	42468780	1281095	0	28	9	<2 Mb
1655	7	9	OAR9_42842991.1	42842991	OAR9_43708493.1	43708493	865503	0	23	9	<1 Mb
1656	7	9	OAR9_44948795.1	44948795	OAR9_45450110.1	45450110	501316	0	14	9	<1 Mb
1657	7	9	s02308.1	46061535	OAR9_47018997.1	47018997	957463	0	16	9	<1 Mb
1658	7	9	OAR9_48503609.1	48503609	OAR9_49552164.1	49552164	1048556	0	22	9	<2 Mb
1659	7	9	OAR9_57354915.1	57354915	s42079.1	58506599	1151685	0	27	9	<2 Mb
1660	7	9	s60973.1	59107266	OAR9_63369715.1	63369715	4262450	2	90	6	<5 Mb
1661	7	9	s49230.1	64116286	OAR9_64909260.1	64909260	792975	0	17	9	<1 Mb
1662	7	9	OAR9_65813846.1	65813846	OAR9_68575709.1	68575709	2761864	0	42	8	<5 Mb
1663	7	9	OAR9_68755922.1	68755922	OAR9_70808263.1	70808263	2052342	0	34	8	<5 Mb
1664	7	9	OAR9_71106539.1	71106539	OAR9_71730294_X	71730295	623757	0	15	9	<1 Mb
1665	7	9	s13095.1	71934540	OAR9_72893143.1	72893143	958604	0	23	9	<1 Mb
1666	7	9	OAR9_74756145.1	74756145	OAR9_76941288.1	76941288	2185144	0	38	8	<5 Mb
1667	7	9	OAR9_78371606.1	78371606	OAR9_83459958.1	83459958	5088353	2	101	6	>5 Mb
1668	7	9	s00179.1	84930234	s29823.1	85663276	733043	0	20	9	<1 Mb
1669	7	9	OAR9_85843210.1	85843210	OAR9_86395078.1	86395078	551869	0	14	9	<1 Mb
1670	7	9	OAR9_87012999.1	87012999	OAR9_87942007.1	87942007	929009	0	21	9	<1 Mb
1671	7	9	s29698.1	90230224	OAR9_91721507.1	91721507	1491284	0	25	9	<2 Mb
1672	7	9	s52817.1	94001475	OAR9_94612036.1	94612036	610562	0	13	9	<1 Mb
1673	7	9	OAR9_94866627.1	94866627	OAR9_96141857.1	96141857	1275231	0	24	9	<2 Mb
1674	7	9	OAR9_96794279.1	96794279	OAR9_98453844.1	98453844	1659566	0	37	9	<2 Mb
1675	7	9	OAR9_98841506.1	98841506	s29328.1	100308330	1466825	0	30	9	<2 Mb
1676	7	10	s38460.1	726885	OAR10_1467237.1	1467237	740353	0	17	9	<1 Mb
1677	7	10	OAR10_2681038.1	2681038	s38756.1	10093319	7412282	4	123	6	>5 Mb
1678	7	10	s20060.1	11890779	OAR10_12900328.	12900328	1009550	0	19	9	<2 Mb
1679	7	10	s14684.1	15737169	OAR10_16526227.	16526227	789059	0	18	9	<1 Mb
1680	7	10	OAR10_17753024.	17753024	OAR10_22471531.	22471531	4718508	1	78	6	<5 Mb
1681	7	10	OAR10_23678254.	23678254	OAR10_25025736.	25025736	1347483	0	28	9	<2 Mb
1682	7	10	OAR10_25203789.	25203789	OAR10_27067374.	27067374	1863586	0	35	8	<2 Mb
1683	7	10	OAR10_28003929.	28003929	OAR10_29867192.	29867192	1863264	0	48	8	<2 Mb
1684	7	10	s39805.1	33115863	OAR10_40475642.	40475642	7359780	1	117	6	>5 Mb
1685	7	10	OAR10_41227146.	41227146	OAR10_41555331.	41555331	328186	0	11	9	<1 Mb
1686	7	10	OAR10_48159265.	48159265	OAR10_48841579.	48841579	682315	0	17	9	<1 Mb
1687	7	10	OAR10_49174970_	49174971	OAR10_55389923.	55389923	6214953	3	126	6	>5 Mb
1688	7	10	OAR10_55873470.	55873470	OAR10_56881299.	56881299	1007830	0	18	9	<2 Mb
1689	7	10	OAR10_57396545.	57396545	OAR10_57993520.	57993520	596976	0	15	9	<1 Mb
1690	7	10	OAR10_58195684.	58195684	OAR10_58755661.	58755661	559978	0	14	9	<1 Mb
1691	7	10	OAR10_58885865.	58885865	OAR10_59337877.	59337877	452013	0	13	9	<1 Mb
1692	7	10	OAR10_60870889.	60870889	OAR10_61907884.	61907884	1036996	0	19	9	<2 Mb
1693	7	10	OAR10_62671919.	62671919	OAR10_63878489.	63878489	1206571	0	25	9	<2 Mb
1694	7	10	OAR10_64413399.	64413399	OAR10_65976077.	65976077	1562679	0	17	9	<2 Mb
1695	7	10	OAR10_66727494.	66727494	OAR10_67818863.	67818863	1091370	0	19	9	<2 Mb
1696	7	10	OAR10_68107947.	68107947	OAR10_68735156.	68735156	627210	0	17	9	<1 Mb
1697	7	10	OAR10_68948126.	68948126	OAR10_71271863.	71271863	2323738	0	41	8	<5 Mb
1698	7	10	OAR10_71592054.	71592054	s05062.1	72982661	1390608	0	25	9	<2 Mb
1699	7	10	s28987.1	80115234	OAR10_80664459.	80664459	549226	0	15	9	<1 Mb
1700	7	10	OAR10_82059174.	82059174	OAR10_82534441.	82534441	475268	0	11	9	<1 Mb
1701	7	10	OAR10_83473815.	83473815	OAR10_84250273.	84250273	776459	0	20	9	<1 Mb
1702	7	10	OAR10_85280708.	85280708	OAR10_86029260.	86029260	748553	0	18	9	<1 Mb
1703	7	10	OAR10_86238973.	86238973	OAR10_87563877.	87563877	1324905	0	26	9	<2 Mb
1704	7	10	OAR10_89995518.	89995518	OAR10_91044147.	91044147	1048630	0	25	9	<2 Mb
1705	7	10	s49917.1	91266156	OAR10_91895029.	91895029	628874	0	16	9	<1 Mb
1706	7	11	s73808.1	4493132	OAR11_6835137.1	6835137	2342006	0	34	8	<5 Mb
1707	7	11	s50555.1	7572695	OAR11_8518865.1	8518865	946171	0	21	9	<1 Mb
1708	7	11	OAR11_9228448.1	9228448	s18615.1	10888235	1659788	0	29	9	<2 Mb
1709	7	11	OAR11_11758879.	11758879	s62442.1	12808130	1049252	0	17	9	<2 Mb
1710	7	11	OAR11_13358961.	13358961	OAR11_14499535.	14499535	1140575	0	21	9	<2 Mb
1711	7	11	OAR11_15801469.	15801469	OAR11_32746365.	32746365	16944897	7	252	6	>5 Mb
1712	7	11	s12603.1	33916264	DU232778_232.1	34721906	805643	0	17	9	<1 Mb
1713	7	11	s28097.1	35354854	OAR11_39128127.	39128127	3773274	1	68	8	<5 Mb
1714	7	11	OAR11_39358742.	39358742	OAR11_39717067.	39717067	358326	0	12	9	<1 Mb
1715	7	11	s63756.1	40462284	OAR11_41358436.	41358436	896153	0	18	9	<1 Mb
1716	7	11	OAR11_41708245_	41708246	OAR11_43135244.	43135244	1426999	0	24	9	<2 Mb
1717	7	11	s74426.1	44019196	OAR11_47020039.	47020039	3000844	0	44	8	<5 Mb
1718	7	11	s00640.1	47387196	s50510.1	48309459	922264	0	17	9	<1 Mb
1719	7	11	OAR11_49685255.	49685255	s07397.1	52076200	2390946	0	48	8	<5 Mb
1720	7	11	OAR11_53396507.	53396507	s58015.1	54613443	1216937	0	24	9	<2 Mb
1721	7	11	OAR11_55335521.	55335521	s63333.1	57831839	2496319	0	44	8	<5 Mb
1722	7	11	s20700.1	58338145	s39842.1	58833119	494975	0	13	9	<1 Mb
1723	7	11	OAR11_59136385.	59136385	s56444.1	60712760	1576376	0	22	9	<2 Mb
1724	7	11	OAR11_61687914.	61687914	s64863.1	61993839	305926	0	8	9	<1 Mb
1725	7	11	OAR11_62510347.	62510347	s29860.1	63297732	787386	0	16	9	<1 Mb
1726	7	11	OAR11_64809905.	64809905	s74353.1	66038316	1228412	0	23	9	<2 Mb
1727	7	11	DU353714_367.1	66235355	s75931.1	66878309	642955	0	16	9	<1 Mb
1728	7	12	DU424479_328.1	370905	s14999.1	1162614	791710	0	15	9	<1 Mb
1729	7	12	s69704.1	3836605	OAR12_8785706.1	8785706	4949102	0	42	6	<5 Mb
1730	7	12	OAR12_10123489.	10123489	OAR12_10644333.	10644333	520845	0	14	9	<1 Mb
1731	7	12	OAR12_11758444.	11758444	OAR12_12798351.	12798351	1039908	0	19	9	<2 Mb
1732	7	12	s75176.1	18544250	OAR12_19764133.	19764133	1219884	0	30	9	<2 Mb
1733	7	12	OAR12_20081555.	20081555	s35352.1	28694194	8612640	4	134	6	>5 Mb
1734	7	12	s14824.1	32267627	s62896.1	33295451	1027825	0	26	9	<2 Mb
1735	7	12	OAR12_33558609.	33558609	OAR12_36006927.	36006927	2448319	0	47	8	<5 Mb
1736	7	12	s54033.1	36209832	OAR12_37403276.	37403276	1193445	0	24	9	<2 Mb
1737	7	12	OAR12_39053374.	39053374	OAR12_39680259.	39680259	626886	0	17	9	<1 Mb
1738	7	12	OAR12_41761078.	41761078	OAR12_43111066.	43111066	1349989	0	31	9	<2 Mb
1739	7	12	s45921.1	43686986	OAR12_47502790.	47502790	3815805	0	66	8	<5 Mb
1740	7	12	s26853.1	49367551	s58698.1	51015402	1647852	0	33	9	<2 Mb
1741	7	12	OAR12_51498192.	51498192	OAR12_52007363.	52007363	509172	0	11	9	<1 Mb
1742	7	12	s72764.1	52334887	OAR12_60622022.	60622022	8287136	1	117	6	>5 Mb
1743	7	12	OAR12_61838457.	61838457	OAR12_64628319.	64628319	2789863	0	53	8	<5 Mb
1744	7	12	OAR12_65735652.	65735652	OAR12_67557687.	67557687	1822036	0	33	8	<2 Mb
1745	7	12	OAR12_68129483.	68129483	s43417.1	69751142	1621660	0	25	9	<2 Mb
1746	7	12	s07330.1	70135592	OAR12_70819187.	70819187	683596	0	15	9	<1 Mb
1747	7	12	OAR12_70955768.	70955768	OAR12_71814194.	71814194	858427	0	22	9	<1 Mb
1748	7	12	OAR12_72317971_	72317972	s16806.1	73490766	1172795	0	25	9	<2 Mb
1749	7	12	OAR12_73649624.	73649624	OAR12_74465608.	74465608	815985	0	20	9	<1 Mb
1750	7	12	OAR12_75583867.	75583867	OAR12_76180531.	76180531	596665	0	14	9	<1 Mb
1751	7	12	s23496.1	76389717	OAR12_78112906.	78112906	1723190	0	32	8	<2 Mb
1752	7	12	OAR12_79965395.	79965395	s60092.1	81046723	1081329	0	20	9	<2 Mb
1753	7	12	s74038.1	81159485	s37109.1	83277421	2117937	0	39	8	<5 Mb
1754	7	13	OAR13_1344271.1	1344271	OAR13_3035977.1	3035977	1691707	0	31	8	<2 Mb
1755	7	13	OAR13_3634287.1	3634287	OAR13_8646812_X	8646813	5012527	1	92	6	>5 Mb
1756	7	13	OAR13_9087803.1	9087803	OAR13_9918440.1	9918440	830638	0	17	9	<1 Mb
1757	7	13	s65000.1	10356156	OAR13_13130994.	13130994	2774839	0	28	9	<5 Mb
1758	7	13	OAR13_14867025_	14867026	OAR13_15739582_	15739583	872558	0	19	9	<1 Mb
1759	7	13	s65517.1	17336577	OAR13_18562842.	18562842	1226266	0	26	9	<2 Mb
1760	7	13	s43905.1	20199353	OAR13_23661238_	23661239	3461887	1	70	8	<5 Mb
1761	7	13	OAR13_24037074.	24037074	OAR13_24835229.	24835229	798156	0	15	9	<1 Mb
1762	7	13	s50956.1	25267528	s60562.1	32121819	6854292	3	121	6	>5 Mb
1763	7	13	OAR13_32542845.	32542845	OAR13_33983722.	33983722	1440878	0	27	9	<2 Mb
1764	7	13	OAR13_37625153_	37625154	OAR13_39069824.	39069824	1444671	0	31	9	<2 Mb
1765	7	13	s67894.1	39325511	s29419.1	40220610	895100	0	17	9	<1 Mb
1766	7	13	s09523.1	40494289	OAR13_42050796.	42050796	1556508	0	25	9	<2 Mb
1767	7	13	OAR13_43623577.	43623577	s13311.1	44952406	1328830	0	24	9	<2 Mb
1768	7	13	OAR13_46223246.	46223246	OAR13_46753793.	46753793	530548	0	11	9	<1 Mb
1769	7	13	OAR13_48129284.	48129284	s34557.1	48793642	664359	0	17	9	<1 Mb
1770	7	13	OAR13_50291669.	50291669	s60004.1	51535595	1243927	0	25	9	<2 Mb
1771	7	13	OAR13_51727898.	51727898	OAR13_62288821.	62288821	10560924	5	167	6	>5 Mb
1772	7	13	OAR13_64015740.	64015740	s34543.1	65923879	1908140	0	32	8	<2 Mb
1773	7	13	s31539.1	66067658	OAR13_67067820.	67067820	1000163	0	20	9	<2 Mb
1774	7	13	s75688.1	70091787	s13374.1	72605604	2513818	0	54	8	<5 Mb
1775	7	13	s72025.1	72890794	s42491.1	73725844	835051	0	17	9	<1 Mb
1776	7	13	OAR13_73857254.	73857254	s65006.1	75156762	1299509	0	26	9	<2 Mb
1777	7	13	s18276.1	76308841	s28438.1	77506230	1197390	0	24	9	<2 Mb
1778	7	13	s63058.1	82265977	OAR13_89063022.	89063022	6797046	2	119	6	>5 Mb
1779	7	14	s03003.1	719654	OAR14_1934876.1	1934876	1215223	0	26	9	<2 Mb
1780	7	14	OAR14_2104229.1	2104229	OAR14_3404872.1	3404872	1300644	0	23	9	<2 Mb
1781	7	14	s57571.1	3754550	s59715.1	5018579	1264030	0	27	9	<2 Mb
1782	7	14	s64805.1	6204768	s40022.1	7484597	1279830	0	24	9	<2 Mb
1783	7	14	OAR14_8945560.1	8945560	OAR14_9752149.1	9752149	806590	0	18	9	<1 Mb
1784	7	14	s11936.1	10933032	s55890.1	11835203	902172	0	16	9	<1 Mb
1785	7	14	s12064.1	12135247	s19019.1	12850072	714826	0	16	9	<1 Mb
1786	7	14	OAR14_14862862.	14862862	OAR14_16205626.	16205626	1342765	0	19	9	<2 Mb
1787	7	14	s31525.1	18020106	s64796.1	18752912	732807	0	14	9	<1 Mb
1788	7	14	OAR14_19654532.	19654532	OAR14_20127222.	20127222	472691	0	10	9	<1 Mb
1789	7	14	s02394.1	20483132	OAR14_21197548.	21197548	714417	0	16	9	<1 Mb
1790	7	14	OAR14_22075836.	22075836	OAR14_22951681.	22951681	875846	0	17	9	<1 Mb
1791	7	14	OAR14_23219857.	23219857	OAR14_32341306.	32341306	9121450	2	141	6	>5 Mb
1792	7	14	s59811.1	34003160	s11389.1	35001717	998558	0	18	9	<1 Mb
1793	7	14	s18349.1	37689386	OAR14_38345840.	38345840	656455	0	12	9	<1 Mb
1794	7	14	s50600.1	39430034	s53928.1	69302979	29872946	11	390	6	>5 Mb
1795	7	15	OAR15_2382390.1	2382390	OAR15_10536092_	10536093	8153704	3	126	6	>5 Mb
1796	7	15	OAR15_11405549.	11405549	s02426.1	12224898	819350	0	15	9	<1 Mb
1797	7	15	OAR15_13831228.	13831228	s72535.1	14759302	928075	0	21	9	<1 Mb
1798	7	15	DU304462_307.1	15420568	OAR15_16028147.	16028147	607580	0	17	9	<1 Mb
1799	7	15	OAR15_16920261.	16920261	OAR15_18050001.	18050001	1129741	0	15	9	<2 Mb
1800	7	15	OAR15_21781120.	21781120	OAR15_22404265.	22404265	623146	0	13	9	<1 Mb
1801	7	15	OAR15_23167632.	23167632	s03501.1	32164396	8996765	5	178	6	>5 Mb
1802	7	15	s15065.1	32541405	s72953.1	34200528	1659124	0	36	8	<2 Mb
1803	7	15	s32778.1	34395083	OAR15_35442952.	35442952	1047870	0	17	9	<2 Mb
1804	7	15	OAR15_35623045.	35623045	s45046.1	46997081	11374037	5	201	6	>5 Mb
1805	7	15	s74416.1	49202758	OAR15_62153324.	62153324	12950567	2	167	6	>5 Mb
1806	7	15	OAR15_63410533.	63410533	OAR15_64036520.	64036520	625988	0	16	9	<1 Mb
1807	7	15	OAR15_65225287.	65225287	OAR15_86441134.	86441134	21215848	10	341	6	>5 Mb
1808	7	15	s26520.1	89171276	s05017.1	90027688	856413	0	25	9	<1 Mb
1809	7	16	OAR16_9185.1	9185	s67392.1	813573	804389	0	22	9	<1 Mb
1810	7	16	s11386.1	2055865	OAR16_3453268.1	3453268	1397404	0	19	9	<2 Mb
1811	7	16	s18162.1	3768657	s58400.1	5238283	1469627	0	27	9	<2 Mb
1812	7	16	OAR16_7116193.1	7116193	OAR16_7740623.1	7740623	624431	0	15	9	<1 Mb
1813	7	16	OAR16_8741428.1	8741428	OAR16_9471806.1	9471806	730379	0	12	9	<1 Mb
1814	7	16	OAR16_10490791.	10490791	OAR16_11272965.	11272965	782175	0	16	9	<1 Mb
1815	7	16	s42833.1	11793040	OAR16_12311919.	12311919	518880	0	13	9	<1 Mb
1816	7	16	s43617.1	13447501	OAR16_25301257.	25301257	11853757	5	213	6	>5 Mb
1817	7	16	s10166.1	26884734	OAR16_27437756.	27437756	553023	0	15	9	<1 Mb
1818	7	16	OAR16_28206463.	28206463	OAR16_29012867.	29012867	806405	0	16	9	<1 Mb
1819	7	16	OAR16_29544100.	29544100	OAR16_33317775.	33317775	3773676	0	74	8	<5 Mb
1820	7	16	OAR16_34949226.	34949226	OAR16_40749182.	40749182	5799957	1	98	6	>5 Mb
1821	7	16	OAR16_41681642.	41681642	OAR16_47823716.	47823716	6142075	2	110	6	>5 Mb
1822	7	16	OAR16_48105833.	48105833	OAR16_48888918.	48888918	783086	0	19	9	<1 Mb
1823	7	16	OAR16_50546916.	50546916	OAR16_51194558.	51194558	647643	0	15	9	<1 Mb
1824	7	16	OAR16_52082065.	52082065	OAR16_54724233.	54724233	2642169	0	38	8	<5 Mb
1825	7	16	OAR16_55353251.	55353251	s43329.1	56204350	851100	0	16	9	<1 Mb
1826	7	16	OAR16_56458897.	56458897	OAR16_61368507.	61368507	4909611	0	85	6	<5 Mb
1827	7	16	s31764.1	64152401	OAR16_66260140.	66260140	2107740	0	39	8	<5 Mb
1828	7	16	OAR16_66556478.	66556478	OAR16_67769811.	67769811	1213334	0	26	9	<2 Mb
1829	7	16	s04107.1	70071287	OAR16_70797484.	70797484	726198	0	13	9	<1 Mb
1830	7	16	OAR16_70972552_	70972553	OAR16_72216389.	72216389	1243837	0	29	9	<2 Mb
1831	7	16	s75789.1	73720097	s26603.1	74801462	1081366	0	22	9	<2 Mb
1832	7	16	s62581.1	75187885	OAR16_75897587_	75897588	709704	0	15	9	<1 Mb
1833	7	17	OAR17_172595.1	172595	OAR17_1129890.1	1129890	957296	0	17	9	<1 Mb
1834	7	17	s09727.1	2059756	s67375.1	4931338	2871583	0	41	8	<5 Mb
1835	7	17	OAR17_6223058.1	6223058	s69817.1	6692318	469261	0	11	9	<1 Mb
1836	7	17	OAR17_7562301.1	7562301	OAR17_8863962.1	8863962	1301662	0	22	9	<2 Mb
1837	7	17	s63795.1	9081004	OAR17_9613890.1	9613890	532887	0	13	9	<1 Mb
1838	7	17	OAR17_9906615.1	9906615	OAR17_23260029.	23260029	13353415	9	218	6	>5 Mb
1839	7	17	OAR17_24621383.	24621383	OAR17_25566788.	25566788	945406	0	19	9	<1 Mb
1840	7	17	OAR17_25785256.	25785256	s07913.1	26384303	599048	0	13	9	<1 Mb
1841	7	17	OAR17_27564239.	27564239	OAR17_28261838.	28261838	697600	0	17	9	<1 Mb
1842	7	17	OAR17_29119468.	29119468	DU511222_139.1	30048559	929092	0	18	9	<1 Mb
1843	7	17	OAR17_30337164.	30337164	OAR17_31561091.	31561091	1223928	0	22	9	<2 Mb
1844	7	17	OAR17_32582202.	32582202	OAR17_33077220.	33077220	495019	0	12	9	<1 Mb
1845	7	17	OAR17_34928062.	34928062	OAR17_36219856.	36219856	1291795	0	20	9	<2 Mb
1846	7	17	OAR17_36573320.	36573320	OAR17_38868987.	38868987	2295668	0	39	8	<5 Mb
1847	7	17	OAR17_39706577.	39706577	OAR17_45415140.	45415140	5708564	2	98	6	>5 Mb
1848	7	17	OAR17_45688856.	45688856	OAR17_46097942.	46097942	409087	0	9	9	<1 Mb
1849	7	17	s03564.1	48150169	OAR17_49363148.	49363148	1212980	0	24	9	<2 Mb
1850	7	17	OAR17_51942994.	51942994	OAR17_52602445.	52602445	659452	0	14	9	<1 Mb
1851	7	17	s12799.1	54310669	OAR17_55361064.	55361064	1050396	0	22	9	<2 Mb
1852	7	17	s28976.1	56208162	s70131.1	57896048	1687887	0	28	9	<2 Mb
1853	7	17	s36725.1	59114660	OAR17_59627585.	59627585	512926	0	10	9	<1 Mb
1854	7	17	s19723.1	60857114	OAR17_61590918.	61590918	733805	0	16	9	<1 Mb
1855	7	17	OAR17_62479622.	62479622	s11414.1	63052720	573099	0	13	9	<1 Mb
1856	7	17	OAR17_65103482.	65103482	s10326.1	67960751	2857270	0	46	8	<5 Mb
1857	7	17	s55179.1	68265561	s02326.1	69389779	1124219	0	23	9	<2 Mb
1858	7	17	OAR17_71189960.	71189960	OAR17_72195765.	72195765	1005806	0	17	9	<2 Mb
1859	7	17	OAR17_72708874.	72708874	OAR17_73427416.	73427416	718543	0	12	9	<1 Mb
1860	7	17	s31948.1	74555447	OAR17_75701731.	75701731	1146285	0	21	9	<2 Mb
1861	7	17	s67715.1	77193690	s22205.1	78614401	1420712	0	20	8	<2 Mb
1862	7	18	OAR18_1654607.1	1654607	OAR18_2735778_X	2735779	1081173	0	20	9	<2 Mb
1863	7	18	OAR18_6827359_X	6827360	s13865.1	7951914	1124555	0	23	9	<2 Mb
1864	7	18	OAR18_8243790.1	8243790	OAR18_9100457.1	9100457	856668	0	20	9	<1 Mb
1865	7	18	s13086.1	9706551	OAR18_16024146.	16024146	6317596	2	128	6	>5 Mb
1866	7	18	OAR18_17554824.	17554824	s62564.1	19826460	2271637	0	35	8	<5 Mb
1867	7	18	OAR18_20965425.	20965425	s06547.1	22747013	1781589	0	34	8	<2 Mb
1868	7	18	OAR18_23391015.	23391015	OAR18_24812063.	24812063	1421049	0	19	9	<2 Mb
1869	7	18	s59850.1	25697940	s32434.1	26280310	582371	0	13	9	<1 Mb
1870	7	18	s17440.1	26598498	s69804.1	27168228	569731	0	15	9	<1 Mb
1871	7	18	s46451.1	29192418	s40729.1	32097208	2904791	0	46	8	<5 Mb
1872	7	18	OAR18_32432472.	32432472	s07331.1	33100825	668354	0	16	9	<1 Mb
1873	7	18	s02246.1	34081131	OAR18_57209732.	57209732	23128602	15	379	6	>5 Mb
1874	7	18	s08497.1	57899160	OAR18_59050805.	59050805	1151646	0	21	9	<2 Mb
1875	7	18	OAR18_59671725.	59671725	OAR18_60773617.	60773617	1101893	0	25	9	<2 Mb
1876	7	18	s52083.1	61224440	s68411.1	61911065	686626	0	15	9	<1 Mb
1877	7	18	s68010.1	62635095	OAR18_65598260.	65598260	2963166	0	58	8	<5 Mb
1878	7	18	OAR18_66384520.	66384520	s11355.1	67439017	1054498	0	26	9	<2 Mb
1879	7	18	s02430.1	67699964	s67734.1	68738392	1038429	0	22	9	<2 Mb
1880	7	19	OAR19_155338.1	155338	OAR19_781864.1	781864	626527	0	12	9	<1 Mb
1881	7	19	s28401.1	1616516	s04870.1	2179920	563405	0	15	9	<1 Mb
1882	7	19	OAR19_3734781.1	3734781	s50090.1	4469240	734460	0	12	9	<1 Mb
1883	7	19	s38661.1	5516530	OAR19_13302598.	13302598	7786069	4	144	6	>5 Mb
1884	7	19	OAR19_14212762.	14212762	OAR19_14674614.	14674614	461853	0	10	9	<1 Mb
1885	7	19	OAR19_17468739_	17468740	s16264.1	18118932	650193	0	14	9	<1 Mb
1886	7	19	s45588.1	19170418	OAR19_20188402.	20188402	1017985	0	22	9	<2 Mb
1887	7	19	s01709.1	20782655	OAR19_28244259.	28244259	7461605	3	124	6	>5 Mb
1888	7	19	s10229.1	30271129	OAR19_32455496.	32455496	2184368	0	40	8	<5 Mb
1889	7	19	OAR19_32762113.	32762113	DU518795_348.1	33885665	1123553	0	19	9	<2 Mb
1890	7	19	OAR19_34526931.	34526931	OAR19_35371347.	35371347	844417	0	19	9	<1 Mb
1891	7	19	OAR19_36555736.	36555736	s58061.1	37588924	1033189	0	21	9	<2 Mb
1892	7	19	OAR19_37953956.	37953956	OAR19_38966884.	38966884	1012929	0	23	9	<2 Mb
1893	7	19	s42867.1	39794927	OAR19_40301905.	40301905	506979	0	15	9	<1 Mb
1894	7	19	OAR19_42032872.	42032872	s07903.1	43303782	1270911	0	27	9	<2 Mb
1895	7	19	OAR19_46039115.	46039115	OAR19_47434003.	47434003	1394889	0	21	9	<2 Mb
1896	7	19	s37934.1	47657416	OAR19_48404324.	48404324	746909	0	16	9	<1 Mb
1897	7	19	s40008.1	49634901	OAR19_49997735.	49997735	362835	0	10	9	<1 Mb
1898	7	19	OAR19_52662309.	52662309	s08949.1	53635728	973420	0	19	9	<1 Mb
1899	7	19	OAR19_55778307.	55778307	OAR19_57644575.	57644575	1866269	0	36	8	<2 Mb
1900	7	19	DU466367_532.1	58475431	OAR19_60258539.	60258539	1783109	0	33	8	<2 Mb
1901	7	19	s11080.1	62249171	s37152.1	63141686	892516	0	17	9	<1 Mb
1902	7	19	s54810.1	63890627	OAR19_64167674.	64167674	277048	0	7	9	<1 Mb
1903	7	20	OAR20_1719751_X	1719752	OAR20_2163015.1	2163015	443264	0	10	9	<1 Mb
1904	7	20	OAR20_3201268.1	3201268	OAR20_5129052.1	5129052	1927785	0	43	8	<2 Mb
1905	7	20	s74768.1	7079434	s37693.1	11311992	4232559	0	80	6	<5 Mb
1906	7	20	OAR20_11706890.	11706890	OAR20_14782805.	14782805	3075916	0	57	8	<5 Mb
1907	7	20	s53340.1	15348045	OAR20_17989776.	17989776	2641732	0	50	8	<5 Mb
1908	7	20	OAR20_18263165.	18263165	s06004.1	18876523	613359	0	13	9	<1 Mb
1909	7	20	s23242.1	20865336	OAR20_22157991.	22157991	1292656	0	24	9	<2 Mb
1910	7	20	OAR20_24307087.	24307087	OAR20_25029391.	25029391	722305	0	21	9	<1 Mb
1911	7	20	s55543.1	26188997	OAR20_26932949.	26932949	743953	0	16	9	<1 Mb
1912	7	20	s65853.1	28571805	s71967.1	29190865	619061	0	11	9	<1 Mb
1913	7	20	OAR20_32077513.	32077513	OAR20_33133164.	33133164	1055652	0	18	9	<2 Mb
1914	7	20	OAR20_33937377_	33937378	OAR20_38008636.	38008636	4071259	0	63	6	<5 Mb
1915	7	20	s15296.1	39311780	OAR20_41030896.	41030896	1719117	0	41	8	<2 Mb
1916	7	20	OAR20_41820631.	41820631	OAR20_45164597.	45164597	3343967	1	71	8	<5 Mb
1917	7	20	s54990.1	46452923	OAR20_48565448_	48565449	2112527	0	45	8	<5 Mb
1918	7	20	OAR20_48705943.	48705943	OAR20_49114237.	49114237	408295	0	12	9	<1 Mb
1919	7	20	s26699.1	49818281	OAR20_50498276.	50498276	679996	0	18	9	<1 Mb
1920	7	20	OAR20_54293452.	54293452	s03115.1	54845030	551579	0	11	9	<1 Mb
1921	7	21	OAR21_3614400.1	3614400	OAR21_5295159.1	5295159	1680760	0	23	9	<2 Mb
1922	7	21	OAR21_6339722.1	6339722	OAR21_6862236.1	6862236	522515	0	10	9	<1 Mb
1923	7	21	OAR21_8817818.1	8817818	s19545.1	9836867	1019050	0	23	9	<2 Mb
1924	7	21	OAR21_10355321.	10355321	s59103.1	11555733	1200413	0	22	9	<2 Mb
1925	7	21	s05460.1	12855432	OAR21_14592163.	14592163	1736732	0	33	8	<2 Mb
1926	7	21	OAR21_19511069.	19511069	OAR21_19932964.	19932964	421896	0	10	9	<1 Mb
1927	7	21	OAR21_21752249.	21752249	OAR21_22609887.	22609887	857639	0	15	9	<1 Mb
1928	7	21	OAR21_23229347.	23229347	OAR21_24444641.	24444641	1215295	0	27	9	<2 Mb
1929	7	21	OAR21_24699695.	24699695	OAR21_25142686.	25142686	442992	0	10	9	<1 Mb
1930	7	21	OAR21_25427227.	25427227	OAR21_26124118.	26124118	696892	0	13	9	<1 Mb
1931	7	21	s12574.1	26369514	OAR21_26723593.	26723593	354080	0	9	9	<1 Mb
1932	7	21	s12930.1	27861140	OAR21_29285368.	29285368	1424229	0	23	9	<2 Mb
1933	7	21	OAR21_30211633.	30211633	OAR21_32292765_	32292766	2081134	0	32	8	<5 Mb
1934	7	21	OAR21_34057877.	34057877	OAR21_35225556.	35225556	1167680	0	27	9	<2 Mb
1935	7	21	OAR21_37284768.	37284768	s59207.1	37871992	587225	0	13	9	<1 Mb
1936	7	21	s71635.1	40446100	OAR21_50593433.	50593433	10147334	2	102	6	>5 Mb
1937	7	21	s17777.1	51959399	s72901.1	53350576	1391178	0	24	9	<2 Mb
1938	7	22	OAR22_3270127.1	3270127	OAR22_4169269.1	4169269	899143	0	19	9	<1 Mb
1939	7	22	OAR22_4344715_X	4344716	OAR22_4971296.1	4971296	626581	0	14	9	<1 Mb
1940	7	22	OAR22_5075844.1	5075844	OAR22_6311126.1	6311126	1235283	0	26	9	<2 Mb
1941	7	22	s42332.1	6985815	OAR22_8855962.1	8855962	1870148	0	42	8	<2 Mb
1942	7	22	OAR22_9447708.1	9447708	s36678.1	23827107	14379400	7	208	6	>5 Mb
1943	7	22	OAR22_23956504.	23956504	OAR22_24300913.	24300913	344410	0	10	9	<1 Mb
1944	7	22	s12001.1	25086879	s52583.1	25861046	774168	0	16	9	<1 Mb
1945	7	22	s75819.1	27634185	OAR22_28398167.	28398167	763983	0	13	9	<1 Mb
1946	7	22	OAR22_28633613.	28633613	OAR22_29262577.	29262577	628965	0	15	9	<1 Mb
1947	7	22	OAR22_33053396.	33053396	OAR22_33667556.	33667556	614161	0	13	9	<1 Mb
1948	7	22	s34244.1	37117126	OAR22_38946909.	38946909	1829784	0	42	8	<2 Mb
1949	7	22	OAR22_39465795.	39465795	OAR22_40839521.	40839521	1373727	0	27	9	<2 Mb
1950	7	22	s31428.1	41382234	OAR22_44188857.	44188857	2806624	0	59	8	<5 Mb
1951	7	22	s25057.1	44356046	OAR22_45119416.	45119416	763371	0	17	9	<1 Mb
1952	7	22	s01150.1	46617563	s22445.1	54952762	8335200	2	158	6	>5 Mb
1953	7	23	OAR23_393569_X.	393570	OAR23_2760770.1	2760770	2367201	0	38	8	<5 Mb
1954	7	23	s24801.1	3769423	OAR23_4607326.1	4607326	837904	0	18	9	<1 Mb
1955	7	23	OAR23_7270054.1	7270054	OAR23_7816837.1	7816837	546784	0	12	9	<1 Mb
1956	7	23	OARX_7998478.1	7998478	OARX_8814349.1	8814349	815872	0	26	9	<1 Mb
1957	7	23	OAR23_9684996.1	9684996	s61050.1	10255567	570572	0	15	9	<1 Mb
1958	7	23	OAR23_10416572.	10416572	OARX_10909385.1	10909385	492814	0	22	9	<1 Mb
1959	7	23	OAR23_11847614.	11847614	OAR23_13051619.	13051619	1204006	0	27	9	<2 Mb
1960	7	23	OAR23_13452705.	13452705	OAR23_16267160.	16267160	2814456	1	75	8	<5 Mb
1961	7	23	OAR23_17139338.	17139338	OARX_18967005.1	18967005	1827668	0	40	8	<2 Mb
1962	7	23	s41280.1	19158789	OARX_19939180.1	19939180	780392	0	21	9	<1 Mb
1963	7	23	s23457.1	20711866	OAR23_21621490.	21621490	909625	0	28	9	<1 Mb
1964	7	23	s03638.1	22323016	s70688.1	22779356	456341	0	16	9	<1 Mb
1965	7	23	s65458.1	23150531	OAR23_23803976.	23803976	653446	0	18	9	<1 Mb
1966	7	23	s75871.1	26694720	OAR23_27871185.	27871185	1176466	0	28	9	<2 Mb
1967	7	23	s53346.1	29402383	OARX_30397866.1	30397866	995484	0	34	9	<1 Mb
1968	7	23	OARX_31247483.1	31247483	OAR23_31693546.	31693546	446064	0	17	9	<1 Mb
1969	7	23	s68330.1	32804810	DU450886_629.1	33300902	496093	0	14	9	<1 Mb
1970	7	23	OAR23_34901572.	34901572	OARX_35326302.1	35326302	424731	0	11	9	<1 Mb
1971	7	23	s30665.1	35548968	OAR23_37423160.	37423160	1874193	0	38	8	<2 Mb
1972	7	23	s10174.1	37556292	OARX_38472141.1	38472141	915850	0	30	9	<1 Mb
1973	7	23	OARX_39685931.1	39685931	OAR23_40516302.	40516302	830372	0	29	9	<1 Mb
1974	7	23	OAR23_42555991.	42555991	s41479.1	44526013	1970023	0	49	8	<2 Mb
1975	7	23	s51155.1	45221497	OAR23_45926303.	45926303	704807	0	19	9	<1 Mb
1976	7	23	s04057.1	46518355	s06378.1	47476538	958184	0	28	9	<1 Mb
1977	7	23	OARX_49135019.1	49135019	OAR23_49635171_	49635172	500154	0	20	9	<1 Mb
1978	7	23	OAR23_49779902.	49779902	OAR23_51044062.	51044062	1264161	0	32	9	<2 Mb
1979	7	23	s51828.1	51245364	OARX_51842287.1	51842287	596924	0	18	9	<1 Mb
1980	7	23	s22262.1	52707058	s22678.1	53835542	1128485	0	39	9	<2 Mb
1981	7	23	s52408.1	55744630	OAR23_56438460.	56438460	693831	0	23	9	<1 Mb
1982	7	23	OAR23_56651508.	56651508	OARX_58424602.1	58424602	1773095	0	33	9	<2 Mb
1983	7	23	OAR23_59080887.	59080887	OAR23_59623047.	59623047	542161	0	13	9	<1 Mb
1984	7	23	OAR23_60124720.	60124720	OARX_60643489.1	60643489	518770	0	15	9	<1 Mb
1985	7	23	OARX_61205502.1	61205502	s30829.1	62030797	825296	0	28	9	<1 Mb
1986	7	23	s54281.1	62150539	OAR23_63040401.	63040401	889863	0	20	9	<1 Mb
1987	7	23	OAR23_63147106.	63147106	OAR23_64897652.	64897652	1750547	0	48	8	<2 Mb
1988	7	23	OAR23_65206347.	65206347	OAR23_65889012.	65889012	682666	0	17	9	<1 Mb
1989	7	23	OARX_73769365.1	73769365	OARX_81029058.1	81029058	7259694	2	95	6	>5 Mb
1990	7	23	OARX_81807292.1	81807292	OARX_82755160.1	82755160	947869	0	22	9	<1 Mb
1991	7	23	OARX_85338723.1	85338723	OARX_85734914.1	85734914	396192	0	9	9	<1 Mb
1992	7	23	OARX_87110835.1	87110835	OARX_95550695.1	95550695	8439861	1	68	6	>5 Mb
1993	7	23	s69033.1	96831984	OARX_111190102.	111190102	14358119	4	197	6	>5 Mb
1994	7	23	OARX_112600953.	112600953	OARX_114953976.	114953976	2353024	0	39	8	<5 Mb
1995	7	23	s01718.1	117512838	s18880.1	118840514	1327677	0	16	9	<2 Mb
1996	7	23	OARX_119825699_	119825699	OARX_129095549.	129095549	9269851	2	119	6	>5 Mb
1997	7	24	s29575.1	633657	s36987.1	3669552	3035896	0	34	8	<5 Mb
1998	7	24	s15154.1	5114187	OAR24_5557270.1	5557270	443084	0	9	9	<1 Mb
[truncated: 30,970 more rows]

## Sheet: Table S3
Supplementary Table S3: List of candidate genomic regions identified using overlap between the consensus ROHs identified using PLINK and HBD segments with the higher class assignment (26,740) as criterion. The identification of the ROH, the ovine chromosome (OAR) on which the region was identified, the position (in bp) for the start and end of the candidate region, the total length (in bp) of the…
Consensus ROH	OAR	region start (bp)	Region end (bp	Lenght	HBD fragments
S040	1	79209789	81160492	1950703	3
S076	1	135892102	138245692	2353590	8
S077	1	136708532	139351292	2642760	9
S078	1	153579524	157363688	3784164	7
S079	1	183889668	186026845	2137177	6
S080	1	209563797	212383415	2819618	10
S059	2	2459	4134550	4132091	17
S081	2	12975996	15351877	2375881	8
S082	2	17444982	22205419	4760437	10
S025	2	60156510	62748534	2592024	7
S031	2	62003232	64647904	2644672	9
S041	2	82897581	86681401	3783820	11
S042	2	126464843	130303058	3838215	8
S083	2	139548056	142924312	3376256	12
S010	2	157669001	159962837	2293836	4
S032	2	173784452	177524838	3740386	8
S060	2	234914530	237830150	2915620	11
S017	2	260536733	262632166	2095433	7
S043	3	2754193	6032962	3278769	8
S044	3	3704339	7541202	3836863	13
S018	3	18560394	20509810	1949416	4
S061	3	21558643	23863789	2305146	7
S045	3	26207551	27713287	1505736	5
S062	3	78338656	80287044	1948388	3
S033	3	81011974	83971441	2959467	4
S013	3	81957339	86023914	4066575	9
S084	3	88765995	92792904	4026909	8
S085	3	91587047	93637664	2050617	7
S086	3	147884955	155555840	7670885	20
S019	3	205626573	208300763	2674190	10
S034	4	26984333	29941826	2957493	3
S046	4	75592576	78068547	2475971	6
S063	4	78153325	82039449	3886124	12
S087	4	121646197	127201684	5555487	15
S007	5	1538718	3316947	1778229	5
S026	5	26073822	28694589	2620767	4
S047	5	28319301	30787155	2467854	4
S048	5	28319301	31142073	2822772	5
S035	5	29775709	32204286	2428577	3
S064	5	36581325	40108847	3527522	8
S088	5	79365202	82336351	2971149	5
S089	5	81196810	84553099	3356289	5
S090	5	82642729	85661986	3019257	4
S091	5	83754723	88516298	4761575	9
S092	5	92427245	95568309	3141064	6
S027	5	97945971	102327899	4381928	12
S020	5	100388751	103329601	2940850	5
S021	5	102887779	106230044	3342265	9
S022	5	107373380	110624576	3251196	14
S014	5	110440932	114624461	4183529	14
S093	6	18658765	21943640	3284875	7
S049	6	46422902	49811008	3388106	7
S005	7	2182981	3927736	1744755	4
S094	7	29536053	33553470	4017417	9
S095	7	38067420	41907784	3840364	11
S096	7	42462201	45923900	3461699	7
S097	7	48061233	51883785	3822552	13
S065	8	10421816	12748260	2326444	6
S066	8	12859516	17604895	4745379	13
S067	8	37778597	41572363	3793766	15
S050	8	64637542	68611204	3973662	11
S068	8	84682726	86871896	2189170	5
S069	9	17964781	20478430	2513649	5
S009	9	21576816	25835573	4258757	9
S028	9	28026656	32928388	4901732	12
S011	9	79844083	82428531	2584448	4
S015	9	80162654	83459958	3297304	4
S016	9	83735769	86042456	2306687	7
S012	9	85947079	87942007	1994928	7
S098	10	20773337	32094716	11321379	37
S099	10	51813524	55094348	3280824	9
S004	10	79145098	81773098	2628000	9
S001	10	80764746	84070291	3305545	8
S002	10	82483414	84494139	2010725	5
S003	10	82854005	84760128	1906123	5
S006	10	85280708	86074123	793415	1
S008	10	85280708	86999386	1718678	3
S023	12	14922273	19764133	4841860	14
S024	12	18544250	20828976	2284726	7
S100	12	27640054	33645623	6005569	20
S101	12	32086133	34947635	2861502	5
S102	12	73020709	75317029	2296320	6
S036	15	25703027	28389838	2686811	7
S103	15	65127513	69360915	4233402	9
S070	15	77795104	82909712	5114608	9
S071	18	8243790	10587126	2343336	8
S072	18	10693938	12732549	2038611	6
S051	18	11533605	16823140	5289535	13
S104	20	21801439	24658064	2856625	7
S029	20	42071001	44530282	2459281	5
S037	20	42436009	44725445	2289436	6
S105	22	35682933	47221353	11538420	37
S038	23	12969058	15658171	2689113	7
S039	23	15286182	17265999	1979817	3
S052	23	23150531	24764613	1614082	6
S053	23	24461272	26838339	2377067	7
S054	23	26218052	28887298	2669246	7
S106	23	31247483	35237878	3990395	14
S073	23	38528597	40516302	1987705	6
S074	23	41376982	44747290	3370308	10
S055	23	45458269	48293025	2834756	9
S056	23	46749492	49177577	2428085	7
S030	23	52307746	53835542	1527796	6
S057	23	55298890	57064495	1765605	5
S058	23	61058561	65343161	4284600	17
S107	25	8840810	14468967	5628157	13
S075	25	14416489	17604615	3188126	9
S108	25	16816914	19019165	2202251	7

## Sheet: Table S4_
Supplementary Table S4: Functional terms enriched clusters identified on the candidate genomic regions identified following DAVID analysis.
Category	Term	Count	%	PValue	Genes	List Total	Pop Hits	Pop Total	Fold Enrichment	Bonferroni	Benjamini	FDR
Annotation Cluster 1	Enrichment Score: 3.083610309962111
INTERPRO	IPR000215:Serpin family	11	0.890688	0.000748704	ENSOARG00000006806, ENSOARG00000006727, ENSOARG00000006391, ENSOARG00000006513, ENSOARG00000006880, ENSOARG00000006669, ENSOARG00000010035, ENSOARG00000006889, ENSOARG00000006971, ENSOARG00000006441, ENSOARG00000008852	1089	44	15550	3.56979	0.708969	0.460527	1.25074
INTERPRO	IPR023796:Serpin domain	11	0.890688	0.000748704	ENSOARG00000006806, ENSOARG00000006727, ENSOARG00000006391, ENSOARG00000006513, ENSOARG00000006880, ENSOARG00000006669, ENSOARG00000010035, ENSOARG00000006889, ENSOARG00000006971, ENSOARG00000006441, ENSOARG00000008852	1089	44	15550	3.56979	0.708969	0.460527	1.25074
SMART	SM00093:SERPIN	11	0.890688	0.000829244	ENSOARG00000006806, ENSOARG00000006727, ENSOARG00000006391, ENSOARG00000006513, ENSOARG00000006880, ENSOARG00000006669, ENSOARG00000010035, ENSOARG00000006889, ENSOARG00000006971, ENSOARG00000006441, ENSOARG00000008852	580	44	8147	3.51164	0.260026	0.260026	1.13428
INTERPRO	IPR023795:Protease inhibitor I4, serpin, conserved site	10	0.809717	0.000995993	ENSOARG00000006806, ENSOARG00000006727, ENSOARG00000006391, ENSOARG00000006513, ENSOARG00000006880, ENSOARG00000010035, ENSOARG00000006889, ENSOARG00000006971, ENSOARG00000006441, ENSOARG00000008852	1089	38	15550	3.75767	0.806449	0.421551	1.6606
Annotation Cluster 2	Enrichment Score: 2.0241249243667387
INTERPRO	IPR019799:Glycoside hydrolase, family 22, conserved site	5	0.404858	0.00528089	ENSOARG00000020417, ENSOARG00000020393, ENSOARG00000020429, ENSOARG00000020439, ENSOARG00000020515	1089	11	15550	6.49053	0.999838	0.664034	8.51338
INTERPRO	IPR000974:Glycoside hydrolase, family 22, lysozyme	5	0.404858	0.0074872	ENSOARG00000020417, ENSOARG00000020393, ENSOARG00000020429, ENSOARG00000020439, ENSOARG00000020515	1089	12	15550	5.94965	0.999996	0.74745	11.8642
INTERPRO	IPR001916:Glycoside hydrolase, family 22	5	0.404858	0.0102237	ENSOARG00000020417, ENSOARG00000020393, ENSOARG00000020429, ENSOARG00000020439, ENSOARG00000020515	1089	13	15550	5.49198	1	0.785529	15.86
SMART	SM00263:LYZ1	5	0.404858	0.0107614	ENSOARG00000020417, ENSOARG00000020393, ENSOARG00000020429, ENSOARG00000020439, ENSOARG00000020515	580	13	8147	5.40252	0.980308	0.729961	13.8242
GOTERM_MF_DIRECT	GO:0003796~lysozyme activity	5	0.404858	0.0121717	ENSOARG00000020417, ENSOARG00000020393, ENSOARG00000020429, ENSOARG00000020439, ENSOARG00000020515	773	13	10488	5.21843	0.998555	0.961986	16.3044
INTERPRO	IPR023346:Lysozyme-like domain	5	0.404858	0.013533	ENSOARG00000020417, ENSOARG00000020393, ENSOARG00000020429, ENSOARG00000020439, ENSOARG00000020515	1089	14	15550	5.0997	1	0.79889	20.4645
Annotation Cluster 3	Enrichment Score: 2.011248800648245
INTERPRO	IPR001190:Speract/scavenger receptor	8	0.647773	0.00478838	ENSOARG00000003251, ENSOARG00000003403, ENSOARG00000002862, ENSOARG00000007904, ENSOARG00000015635, ENSOARG00000003988, ENSOARG00000001334, ENSOARG00000007366	1089	31	15550	3.68494	0.999633	0.732428	7.74921
SMART	SM00202:SR	8	0.647773	0.00517119	ENSOARG00000003251, ENSOARG00000003403, ENSOARG00000002862, ENSOARG00000007904, ENSOARG00000015635, ENSOARG00000003988, ENSOARG00000001334, ENSOARG00000007366	580	31	8147	3.62492	0.847717	0.609765	6.88111
INTERPRO	IPR017448:Speract/scavenger receptor-related	8	0.647773	0.00815873	ENSOARG00000003251, ENSOARG00000003403, ENSOARG00000002862, ENSOARG00000007904, ENSOARG00000015635, ENSOARG00000003988, ENSOARG00000001334, ENSOARG00000007366	1089	34	15550	3.3598	0.999999	0.740779	12.861
GOTERM_MF_DIRECT	GO:0005044~scavenger receptor activity	8	0.647773	0.0446275	ENSOARG00000003251, ENSOARG00000003403, ENSOARG00000002862, ENSOARG00000007904, ENSOARG00000015635, ENSOARG00000003988, ENSOARG00000001334, ENSOARG00000007366	773	45	10488	2.41207	1	0.982806	48.4963
Annotation Cluster 4	Enrichment Score: 2.0077775583657895
INTERPRO	IPR009122:Desmosomal cadherin	7	0.566802	7.62418e-07	ENSOARG00000006471, ENSOARG00000006551, ENSOARG00000006534, ENSOARG00000006798, ENSOARG00000006399, ENSOARG00000006732, ENSOARG00000006831	1089	7	15550	14.2792	0.00125568	0.00125568	0.00128119
INTERPRO	IPR027397:Catenin binding domain	7	0.566802	0.0052196	ENSOARG00000006471, ENSOARG00000006551, ENSOARG00000006534, ENSOARG00000006798, ENSOARG00000006399, ENSOARG00000006732, ENSOARG00000006831	1089	24	15550	4.16475	0.99982	0.708309	8.41862
INTERPRO	IPR000233:Cadherin, cytoplasmic domain	6	0.48583	0.019394	ENSOARG00000006471, ENSOARG00000006551, ENSOARG00000006534, ENSOARG00000006798, ENSOARG00000006732, ENSOARG00000006831	1089	23	15550	3.725	1	0.850214	28.0434
INTERPRO	IPR002126:Cadherin	10	0.809717	0.0362988	ENSOARG00000006471, ENSOARG00000008009, ENSOARG00000003932, ENSOARG00000006551, ENSOARG00000006534, ENSOARG00000004271, ENSOARG00000006798, ENSOARG00000006399, ENSOARG00000006732, ENSOARG00000006831	1089	65	15550	2.19679	1	0.929297	46.2769
INTERPRO	IPR015919:Cadherin-like	10	0.809717	0.0395283	ENSOARG00000006471, ENSOARG00000008009, ENSOARG00000003932, ENSOARG00000006551, ENSOARG00000006534, ENSOARG00000004271, ENSOARG00000006798, ENSOARG00000006399, ENSOARG00000006732, ENSOARG00000006831	1089	66	15550	2.16351	1	0.937299	49.2234
SMART	SM00112:CA	9	0.728745	0.0708435	ENSOARG00000006471, ENSOARG00000008009, ENSOARG00000006551, ENSOARG00000006534, ENSOARG00000004271, ENSOARG00000006798, ENSOARG00000006399, ENSOARG00000006732, ENSOARG00000006831	580	62	8147	2.03902	1	0.964352	63.5924
GOTERM_BP_DIRECT	GO:0007156~homophilic cell adhesion via plasma membrane adhesion molecules	10	0.809717	0.094881	ENSOARG00000006471, ENSOARG00000008009, ENSOARG00000003932, ENSOARG00000006551, ENSOARG00000006534, ENSOARG00000004271, ENSOARG00000006798, ENSOARG00000006399, ENSOARG00000006732, ENSOARG00000006831	769	76	10659	1.8238	1	0.9998	82.3606
INTERPRO	IPR020894:Cadherin conserved site	8	0.647773	0.116413	ENSOARG00000006471, ENSOARG00000008009, ENSOARG00000006551, ENSOARG00000006534, ENSOARG00000006798, ENSOARG00000006399, ENSOARG00000006732, ENSOARG00000006831	1089	59	15550	1.93616	1	0.992221	87.5047
Annotation Cluster 5	Enrichment Score: 1.5632786738909579
INTERPRO	IPR010313:Glycine N-acyltransferase	3	0.242915	0.0266862	ENSOARG00000012194, ENSOARG00000011592, ENSOARG00000011261	1089	4	15550	10.7094	1	0.88029	36.526
INTERPRO	IPR015938:Glycine N-acyltransferase, N-terminal	3	0.242915	0.0266862	ENSOARG00000012194, ENSOARG00000011592, ENSOARG00000011261	1089	4	15550	10.7094	1	0.88029	36.526
INTERPRO	IPR013652:Glycine N-acyltransferase, C-terminal	3	0.242915	0.0266862	ENSOARG00000012194, ENSOARG00000011592, ENSOARG00000011261	1089	4	15550	10.7094	1	0.88029	36.526
GOTERM_MF_DIRECT	GO:0047961~glycine N-acyltransferase activity	3	0.242915	0.0293781	ENSOARG00000012194, ENSOARG00000011592, ENSOARG00000011261	773	4	10488	10.1759	1	0.981328	35.1677
Annotation Cluster 6	Enrichment Score: 1.4192991338804337
INTERPRO	IPR000651:Ras-like guanine nucleotide exchange factor, N-terminal	6	0.48583	0.0160815	ENSOARG00000020627, ENSOARG00000020044, ENSOARG00000010319, ENSOARG00000003959, ENSOARG00000005336, ENSOARG00000008423	1089	22	15550	3.89432	1	0.811727	23.8479
SMART	SM00229:RasGEFN	5	0.404858	0.0285701	ENSOARG00000020627, ENSOARG00000020044, ENSOARG00000010319, ENSOARG00000005336, ENSOARG00000008423	580	17	8147	4.13134	0.999973	0.878081	32.8732
SMART	SM00147:RasGEF	6	0.48583	0.0511531	ENSOARG00000020627, ENSOARG00000020044, ENSOARG00000010319, ENSOARG00000003959, ENSOARG00000005336, ENSOARG00000008423	580	29	8147	2.90618	1	0.958278	51.4235
INTERPRO	IPR001895:Guanine-nucleotide dissociation stimulator CDC25	6	0.48583	0.0549953	ENSOARG00000020627, ENSOARG00000020044, ENSOARG00000010319, ENSOARG00000003959, ENSOARG00000005336, ENSOARG00000008423	1089	30	15550	2.85583	1	0.972274	61.3471
INTERPRO	IPR023578:Ras guanine nucleotide exchange factor, domain	6	0.48583	0.0619536	ENSOARG00000020627, ENSOARG00000020044, ENSOARG00000010319, ENSOARG00000003959, ENSOARG00000005336, ENSOARG00000008423	1089	31	15550	2.76371	1	0.970202	65.8614
Annotation Cluster 7	Enrichment Score: 1.2992685007532823
INTERPRO	IPR002331:Pancreatic lipase	3	0.242915	0.0139906	ENSOARG00000016423, ENSOARG00000017067, ENSOARG00000016731	1089	3	15550	14.2792	1	0.787318	21.0823
INTERPRO	IPR013818:Lipase, N-terminal	4	0.323887	0.0208497	ENSOARG00000016423, ENSOARG00000020856, ENSOARG00000017067, ENSOARG00000016731	1089	9	15550	6.34629	1	0.854719	29.8175
INTERPRO	IPR016272:Lipoprotein lipase, LIPH	4	0.323887	0.0208497	ENSOARG00000016423, ENSOARG00000020856, ENSOARG00000017067, ENSOARG00000016731	1089	9	15550	6.34629	1	0.854719	29.8175
INTERPRO	IPR000734:Lipase	4	0.323887	0.0208497	ENSOARG00000016423, ENSOARG00000020856, ENSOARG00000017067, ENSOARG00000016731	1089	9	15550	6.34629	1	0.854719	29.8175
PIR_SUPERFAMILY	PIRSF000865:lipoprotein lipase, LIPH type	4	0.323887	0.0231548	ENSOARG00000016423, ENSOARG00000020856, ENSOARG00000017067, ENSOARG00000016731	98	9	1324	6.00454	0.878573	0.878573	22.4973
GOTERM_MF_DIRECT	GO:0004806~triglyceride lipase activity	4	0.323887	0.0419647	ENSOARG00000016423, ENSOARG00000020856, ENSOARG00000017067, ENSOARG00000016731	773	11	10488	4.93379	1	0.989731	46.3701
INTERPRO	IPR001024:Lipoxygenase, LH2	4	0.323887	0.111564	ENSOARG00000016423, ENSOARG00000020856, ENSOARG00000017067, ENSOARG00000016731	1089	17	15550	3.3598	1	0.992355	86.301
SMART	SM00308:LH2	3	0.242915	0.262128	ENSOARG00000020856, ENSOARG00000017067, ENSOARG00000016731	580	14	8147	3.00998	1	0.983209	98.4703
KEGG_PATHWAY	oas00561:Glycerolipid metabolism	5	0.404858	0.562191	ENSOARG00000016423, ENSOARG00000020856, ENSOARG00000017067, ENSOARG00000005444, ENSOARG00000016731	470	65	7729	1.26498	1	0.944779	99.998
Annotation Cluster 8	Enrichment Score: 1.0611337110852326
INTERPRO	IPR016187:C-type lectin fold	13	1.05263	0.0592006	ENSOARG00000011236, ENSOARG00000002516, ENSOARG00000002619, ENSOARG00000009254, ENSOARG00000015632, ENSOARG00000013934, ENSOARG00000002718, ENSOARG00000015677, ENSOARG00000005410, ENSOARG00000006115, ENSOARG00000001353, ENSOARG00000015708, ENSOARG00000011222	1089	104	15550	1.78489	1	0.972451	64.1382
INTERPRO	IPR016186:C-type lectin-like	12	0.97166	0.0759496	ENSOARG00000002718, ENSOARG00000011236, ENSOARG00000005410, ENSOARG00000015677, ENSOARG00000001353, ENSOARG00000002619, ENSOARG00000002516, ENSOARG00000009254, ENSOARG00000015632, ENSOARG00000015708, ENSOARG00000013934, ENSOARG00000011222	1089	97	15550	1.76649	1	0.980642	73.4823
INTERPRO	IPR001304:C-type lectin	10	0.809717	0.112026	ENSOARG00000002718, ENSOARG00000011236, ENSOARG00000005410, ENSOARG00000002619, ENSOARG00000002516, ENSOARG00000009254, ENSOARG00000015632, ENSOARG00000015708, ENSOARG00000013934, ENSOARG00000011222	1089	81	15550	1.76286	1	0.991568	86.4202
SMART	SM00034:CLECT	10	0.809717	0.113056	ENSOARG00000002718, ENSOARG00000011236, ENSOARG00000005410, ENSOARG00000002619, ENSOARG00000002516, ENSOARG00000009254, ENSOARG00000015632, ENSOARG00000015708, ENSOARG00000013934, ENSOARG00000011222	580	80	8147	1.75582	1	0.964917	80.7901
Annotation Cluster 9	Enrichment Score: 1.0522497936430848
INTERPRO	IPR013871:Cysteine-rich secretory protein	3	0.242915	0.0139906	ENSOARG00000012546, ENSOARG00000012520, ENSOARG00000012436	1089	3	15550	14.2792	1	0.787318	21.0823
INTERPRO	IPR003582:Metridin-like ShK toxin	3	0.242915	0.0266862	ENSOARG00000012546, ENSOARG00000012520, ENSOARG00000012436	1089	4	15550	10.7094	1	0.88029	36.526
INTERPRO	IPR018244:Allergen V5/Tpx-1-related, conserved site	3	0.242915	0.151575	ENSOARG00000012546, ENSOARG00000012520, ENSOARG00000012436	1089	10	15550	4.28375	1	0.993372	93.6847
INTERPRO	IPR014044:CAP domain	3	0.242915	0.20314	ENSOARG00000012546, ENSOARG00000012520, ENSOARG00000012436	1089	12	15550	3.56979	1	0.99684	97.7982
INTERPRO	IPR001283:Allergen V5/Tpx-1-related	3	0.242915	0.20314	ENSOARG00000012546, ENSOARG00000012520, ENSOARG00000012436	1089	12	15550	3.56979	1	0.99684	97.7982
SMART	SM00198:SCP	3	0.242915	0.208046	ENSOARG00000012546, ENSOARG00000012520, ENSOARG00000012436	580	12	8147	3.51164	1	0.978692	95.954
Annotation Cluster 10	Enrichment Score: 1.0355729054291225
INTERPRO	IPR013766:Thioredoxin domain	8	0.647773	0.0130143	ENSOARG00000001784, ENSOARG00000020695, ENSOARG00000015676, ENSOARG00000006916, ENSOARG00000005061, ENSOARG00000006896, ENSOARG00000020177, ENSOARG00000010387	1089	37	15550	3.08738	1	0.809982	19.7588
GOTERM_BP_DIRECT	GO:0045454~cell redox homeostasis	8	0.647773	0.113668	ENSOARG00000001784, ENSOARG00000020695, ENSOARG00000015676, ENSOARG00000006916, ENSOARG00000005061, ENSOARG00000006896, ENSOARG00000020177, ENSOARG00000010387	769	57	10659	1.94538	1	0.999869	87.7555
INTERPRO	IPR012336:Thioredoxin-like fold	9	0.728745	0.528717	ENSOARG00000001784, ENSOARG00000020695, ENSOARG00000010706, ENSOARG00000015676, ENSOARG00000006916, ENSOARG00000005061, ENSOARG00000006896, ENSOARG00000020177, ENSOARG00000010387	1089	112	15550	1.14743	1	0.999975	99.9997
Annotation Cluster 11	Enrichment Score: 1.0180756855674493
INTERPRO	IPR005746:Thioredoxin	3	0.242915	0.0424312	ENSOARG00000006916, ENSOARG00000005061, ENSOARG00000006896	1089	5	15550	8.56749	1	0.942624	51.7416
GOTERM_BP_DIRECT	GO:0006662~glycerol ether metabolic process	3	0.242915	0.0447916	ENSOARG00000006916, ENSOARG00000005061, ENSOARG00000006896	769	5	10659	8.31651	1	0.999794	54.9579
GOTERM_MF_DIRECT	GO:0015035~protein disulfide oxidoreductase activity	3	0.242915	0.4644	ENSOARG00000006916, ENSOARG00000005061, ENSOARG00000006896	773	21	10488	1.93827	1	0.999488	99.9885
Annotation Cluster 12	Enrichment Score: 0.9977650144551965
SMART	SM00194:PTPc	7	0.566802	0.0232596	ENSOARG00000006968, ENSOARG00000001930, ENSOARG00000020111, ENSOARG00000014124, ENSOARG00000020158, ENSOARG00000002229, ENSOARG00000005032	580	32	8147	3.07268	0.999805	0.881844	27.6475
INTERPRO	IPR000242:Protein-tyrosine phosphatase, receptor/non-receptor type	7	0.566802	0.0251422	ENSOARG00000006968, ENSOARG00000001930, ENSOARG00000020111, ENSOARG00000014124, ENSOARG00000020158, ENSOARG00000002229, ENSOARG00000005032	1089	33	15550	3.02891	1	0.877324	34.8126
INTERPRO	IPR003595:Protein-tyrosine phosphatase, catalytic	8	0.647773	0.0748109	ENSOARG00000006968, ENSOARG00000009449, ENSOARG00000001930, ENSOARG00000020111, ENSOARG00000014124, ENSOARG00000020158, ENSOARG00000002229, ENSOARG00000005032	1089	53	15550	2.15534	1	0.981766	72.9279
SMART	SM00404:PTPc_motif	8	0.647773	0.079545	ENSOARG00000006968, ENSOARG00000009449, ENSOARG00000001930, ENSOARG00000020111, ENSOARG00000014124, ENSOARG00000020158, ENSOARG00000002229, ENSOARG00000005032	580	53	8147	2.12023	1	0.964673	68.0109
INTERPRO	IPR016130:Protein-tyrosine phosphatase, active site	8	0.647773	0.149615	ENSOARG00000006968, ENSOARG00000009449, ENSOARG00000001930, ENSOARG00000020111, ENSOARG00000014124, ENSOARG00000020158, ENSOARG00000002229, ENSOARG00000005032	1089	63	15550	1.81323	1	0.993522	93.4351
INTERPRO	IPR000387:Protein-tyrosine/Dual specificity phosphatase	7	0.566802	0.416293	ENSOARG00000006968, ENSOARG00000001930, ENSOARG00000020111, ENSOARG00000014124, ENSOARG00000020158, ENSOARG00000002229, ENSOARG00000005032	1089	74	15550	1.35073	1	0.999833	99.9882
GOTERM_MF_DIRECT	GO:0004725~protein tyrosine phosphatase activity	7	0.566802	0.478283	ENSOARG00000006968, ENSOARG00000009449, ENSOARG00000001930, ENSOARG00000020111, ENSOARG00000014124, ENSOARG00000020158, ENSOARG00000002229	773	75	10488	1.26634	1	0.999557	99.9922
Annotation Cluster 13	Enrichment Score: 0.9480490969585885
INTERPRO	IPR002884:Proprotein convertase, P	3	0.242915	0.08117	ENSOARG00000017599, ENSOARG00000012515, ENSOARG00000004501	1089	7	15550	6.11964	1	0.983481	75.8905
INTERPRO	IPR022398:Peptidase S8, subtilisin, His-active site	3	0.242915	0.103343	ENSOARG00000017599, ENSOARG00000012515, ENSOARG00000004501	1089	8	15550	5.35468	1	0.99412	84.0075
INTERPRO	IPR015500:Peptidase S8, subtilisin-related	3	0.242915	0.126912	ENSOARG00000017599, ENSOARG00000012515, ENSOARG00000004501	1089	9	15550	4.75972	1	0.992267	89.7785
INTERPRO	IPR000209:Peptidase S8/S53 domain	3	0.242915	0.151575	ENSOARG00000017599, ENSOARG00000012515, ENSOARG00000004501	1089	10	15550	4.28375	1	0.993372	93.6847
Annotation Cluster 14	Enrichment Score: 0.8994046549626884
INTERPRO	IPR001680:WD40 repeat	23	1.86235	0.11729	ENSOARG00000005690, ENSOARG00000017021, ENSOARG00000010181, ENSOARG00000007794, ENSOARG00000010832, ENSOARG00000020775, ENSOARG00000015920, ENSOARG00000019977, ENSOARG00000001983, ENSOARG00000005728, ENSOARG00000004701, ENSOARG00000007288, ENSOARG00000005109, ENSOARG00000001238, ENSOARG00000020036, ENSOARG00000018968, ENSOARG00000009467, ENSOARG00000010627, ENSOARG00000008939, ENSOARG00000007545,…	1089	240	15550	1.36842	1	0.991616	87.7113
INTERPRO	IPR015943:WD40/YVTN repeat-like-containing domain	28	2.26721	0.122954	ENSOARG00000005690, ENSOARG00000010181, ENSOARG00000010832, ENSOARG00000007794, ENSOARG00000020775, ENSOARG00000015920, ENSOARG00000017742, ENSOARG00000019977, ENSOARG00000005728, ENSOARG00000004701, ENSOARG00000005109, ENSOARG00000001238, ENSOARG00000020036, ENSOARG00000018968, ENSOARG00000008939, ENSOARG00000007545, ENSOARG00000001712, ENSOARG00000015507, ENSOARG00000013487, ENSOARG00000007056,…	1089	305	15550	1.31087	1	0.991809	88.9713
SMART	SM00320:WD40	23	1.86235	0.126053	ENSOARG00000005690, ENSOARG00000017021, ENSOARG00000010181, ENSOARG00000007794, ENSOARG00000010832, ENSOARG00000020775, ENSOARG00000015920, ENSOARG00000019977, ENSOARG00000001983, ENSOARG00000005728, ENSOARG00000004701, ENSOARG00000007288, ENSOARG00000005109, ENSOARG00000001238, ENSOARG00000020036, ENSOARG00000018968, ENSOARG00000009467, ENSOARG00000010627, ENSOARG00000008939, ENSOARG00000007545,…	580	239	8147	1.35176	1	0.969606	84.3193
INTERPRO	IPR017986:WD40-repeat-containing domain	25	2.02429	0.13894	ENSOARG00000005690, ENSOARG00000010181, ENSOARG00000007794, ENSOARG00000010832, ENSOARG00000020775, ENSOARG00000015920, ENSOARG00000005793, ENSOARG00000019977, ENSOARG00000017742, ENSOARG00000004701, ENSOARG00000005728, ENSOARG00000005109, ENSOARG00000001238, ENSOARG00000020036, ENSOARG00000018968, ENSOARG00000008939, ENSOARG00000007545, ENSOARG00000015507, ENSOARG00000001712, ENSOARG00000017021,…	1089	271	15550	1.31727	1	0.992777	91.9039
Annotation Cluster 15	Enrichment Score: 0.8972513278806447
INTERPRO	IPR006671:Cyclin, N-terminal	6	0.48583	0.0619536	ENSOARG00000015931, ENSOARG00000011259, ENSOARG00000020836, ENSOARG00000010389, ENSOARG00000006180, ENSOARG00000008157	1089	31	15550	2.76371	1	0.970202	65.8614
INTERPRO	IPR013763:Cyclin-like	6	0.48583	0.134024	ENSOARG00000015931, ENSOARG00000011259, ENSOARG00000020836, ENSOARG00000010389, ENSOARG00000006180, ENSOARG00000008157	1089	39	15550	2.19679	1	0.992849	91.0912
UP_KEYWORDS	Cyclin	5	0.404858	0.14123	ENSOARG00000015931, ENSOARG00000011259, ENSOARG00000020836, ENSOARG00000010389, ENSOARG00000006180	1160	29	16570	2.46284	1	0.963816	85.5612
SMART	SM00385:CYCLIN	5	0.404858	0.219695	ENSOARG00000015931, ENSOARG00000011259, ENSOARG00000020836, ENSOARG00000010389, ENSOARG00000006180	580	34	8147	2.06567	1	0.980063	96.6998
Annotation Cluster 16	Enrichment Score: 0.8734886155756365
INTERPRO	IPR001132:SMAD domain, Dwarfin-type	3	0.242915	0.103343	ENSOARG00000003654, ENSOARG00000010293, ENSOARG00000003809	1089	8	15550	5.35468	1	0.99412	84.0075
INTERPRO	IPR013790:Dwarfin	3	0.242915	0.103343	ENSOARG00000003654, ENSOARG00000010293, ENSOARG00000003809	1089	8	15550	5.35468	1	0.99412	84.0075
SMART	SM00524:DWB	3	0.242915	0.106109	ENSOARG00000003654, ENSOARG00000010293, ENSOARG00000003809	580	8	8147	5.26746	1	0.966399	78.6147
INTERPRO	IPR017855:SMAD domain-like	3	0.242915	0.282965	ENSOARG00000003654, ENSOARG00000010293, ENSOARG00000003809	1089	15	15550	2.85583	1	0.999031	99.6264
Annotation Cluster 17	Enrichment Score: 0.8523226148382551
INTERPRO	IPR024571:Domain of unknown function DUF3358	3	0.242915	0.103343	ENSOARG00000017807, ENSOARG00000017926, ENSOARG00000017994	1089	8	15550	5.35468	1	0.99412	84.0075
INTERPRO	IPR001930:Peptidase M1, alanine aminopeptidase/leukotriene A4 hydrolase	3	0.242915	0.151575	ENSOARG00000017807, ENSOARG00000017926, ENSOARG00000017994	1089	10	15550	4.28375	1	0.993372	93.6847
INTERPRO	IPR014782:Peptidase M1, membrane alanine aminopeptidase, N-terminal	3	0.242915	0.177063	ENSOARG00000017807, ENSOARG00000017926, ENSOARG00000017994	1089	11	15550	3.89432	1	0.995675	96.2174
Annotation Cluster 18	Enrichment Score: 0.8432893069686386
GOTERM_CC_DIRECT	GO:0001518~voltage-gated sodium channel complex	4	0.323887	0.0754134	ENSOARG00000004675, ENSOARG00000008262, ENSOARG00000004852, ENSOARG00000004467	953	14	13162	3.94604	1	0.953382	66.3792
UP_KEYWORDS	Sodium channel	4	0.323887	0.127171	ENSOARG00000004675, ENSOARG00000004852, ENSOARG00000008446, ENSOARG00000004467	1160	18	16570	3.17433	1	0.962918	82.2513
INTERPRO	IPR010526:Sodium ion transport-associated	3	0.242915	0.151575	ENSOARG00000004675, ENSOARG00000004852, ENSOARG00000004467	1089	10	15550	4.28375	1	0.993372	93.6847
INTERPRO	IPR001696:Voltage gated sodium channel, alpha subunit	3	0.242915	0.151575	ENSOARG00000004675, ENSOARG00000004852, ENSOARG00000004467	1089	10	15550	4.28375	1	0.993372	93.6847
GOTERM_MF_DIRECT	GO:0005248~voltage-gated sodium channel activity	3	0.242915	0.275716	ENSOARG00000004675, ENSOARG00000004852, ENSOARG00000004467	773	14	10488	2.90741	1	0.997871	99.0796
Annotation Cluster 19	Enrichment Score: 0.8133990593401811
GOTERM_BP_DIRECT	GO:0006270~DNA replication initiation	4	0.323887	0.0618917	ENSOARG00000014143, ENSOARG00000012797, ENSOARG00000010614, ENSOARG00000006180	769	13	10659	4.26488	1	0.999922	67.109
INTERPRO	IPR001208:Mini-chromosome maintenance, DNA-dependent ATPase	3	0.242915	0.126912	ENSOARG00000014143, ENSOARG00000012797, ENSOARG00000010614	1089	9	15550	4.75972	1	0.992267	89.7785
SMART	SM00350:MCM	3	0.242915	0.130225	ENSOARG00000014143, ENSOARG00000012797, ENSOARG00000010614	580	9	8147	4.68218	1	0.96583	85.3179
UP_KEYWORDS	DNA replication	4	0.323887	0.252999	ENSOARG00000014143, ENSOARG00000020607, ENSOARG00000012797, ENSOARG00000010614	1160	25	16570	2.28552	1	0.964801	97.5463
UP_KEYWORDS	Helicase	4	0.323887	0.331174	ENSOARG00000014143, ENSOARG00000012797, ENSOARG00000010614, ENSOARG00000005879	1160	29	16570	1.97027	1	0.974102	99.398
Annotation Cluster 20	Enrichment Score: 0.7691071439282328
UP_KEYWORDS	Sodium channel	4	0.323887	0.127171	ENSOARG00000004675, ENSOARG00000004852, ENSOARG00000008446, ENSOARG00000004467	1160	18	16570	3.17433	1	0.962918	82.2513
UP_KEYWORDS	Sodium	5	0.404858	0.196854	ENSOARG00000004675, ENSOARG00000004852, ENSOARG00000008446, ENSOARG00000004467, ENSOARG00000009371	1160	33	16570	2.16432	1	0.949554	93.8359
UP_KEYWORDS	Sodium transport	5	0.404858	0.196854	ENSOARG00000004675, ENSOARG00000004852, ENSOARG00000008446, ENSOARG00000004467, ENSOARG00000009371	1160	33	16570	2.16432	1	0.949554	93.8359
Annotation Cluster 21	Enrichment Score: 0.7520155694762841
GOTERM_MF_DIRECT	GO:0003828~alpha-N-acetylneuraminate alpha-2,8-sialyltransferase activity	3	0.242915	0.0293781	ENSOARG00000005143, ENSOARG00000003330, ENSOARG00000010518	773	4	10488	10.1759	1	0.981328	35.1677
INTERPRO	IPR012163:Sialyltransferase	3	0.242915	0.229599	ENSOARG00000005143, ENSOARG00000003330, ENSOARG00000010518	1089	13	15550	3.29519	1	0.998031	98.7517
PIR_SUPERFAMILY	PIRSF005557:sialyltransferase	3	0.242915	0.245648	ENSOARG00000005143, ENSOARG00000003330, ENSOARG00000010518	98	13	1324	3.11774	1	0.999997	95.3424
GOTERM_CC_DIRECT	GO:0030173~integral component of Golgi membrane	4	0.323887	0.289615	ENSOARG00000005143, ENSOARG00000003330, ENSOARG00000010518, ENSOARG00000004501	953	26	13162	2.12479	1	0.973044	99.138
INTERPRO	IPR001675:Glycosyl transferase, family 29	3	0.242915	0.36207	ENSOARG00000005143, ENSOARG00000003330, ENSOARG00000010518	1089	18	15550	2.37986	1	0.999622	99.9476
Annotation Cluster 22	Enrichment Score: 0.7518024491920182
INTERPRO	IPR001870:B30.2/SPRY domain	9	0.728745	0.136762	ENSOARG00000007223, ENSOARG00000004646, ENSOARG00000007283, ENSOARG00000020775, ENSOARG00000006962, ENSOARG00000016302, ENSOARG00000007277, ENSOARG00000007845, ENSOARG00000020691	1089	73	15550	1.76044	1	0.99289	91.5529
SMART	SM00449:SPRY	8	0.647773	0.196609	ENSOARG00000007223, ENSOARG00000004646, ENSOARG00000007283, ENSOARG00000020775, ENSOARG00000006962, ENSOARG00000007277, ENSOARG00000007845, ENSOARG00000020691	580	67	8147	1.6772	1	0.981188	95.0721
INTERPRO	IPR003877:SPla/RYanodine receptor SPRY	8	0.647773	0.206549	ENSOARG00000007223, ENSOARG00000004646, ENSOARG00000007283, ENSOARG00000020775, ENSOARG00000006962, ENSOARG00000007277, ENSOARG00000007845, ENSOARG00000020691	1089	69	15550	1.65555	1	0.996623	97.9512
Annotation Cluster 23	Enrichment Score: 0.6935503425711494
INTERPRO	IPR008974:TRAF-like	4	0.323887	0.196514	ENSOARG00000005613, ENSOARG00000006084, ENSOARG00000019079, ENSOARG00000020029	1089	22	15550	2.59621	1	0.996426	97.4695
INTERPRO	IPR002083:MATH	3	0.242915	0.20314	ENSOARG00000005613, ENSOARG00000006084, ENSOARG00000019079	1089	12	15550	3.56979	1	0.99684	97.7982
SMART	SM00061:MATH	3	0.242915	0.208046	ENSOARG00000005613, ENSOARG00000006084, ENSOARG00000019079	580	12	8147	3.51164	1	0.978692	95.954
Annotation Cluster 24	Enrichment Score: 0.6064207299583488
INTERPRO	IPR000034:Laminin B type IV	3	0.242915	0.08117	ENSOARG00000007270, ENSOARG00000000327, ENSOARG00000007694	1089	7	15550	6.11964	1	0.983481	75.8905
SMART	SM00281:LamB	3	0.242915	0.0833982	ENSOARG00000007270, ENSOARG00000000327, ENSOARG00000007694	580	7	8147	6.01995	1	0.95762	69.804
INTERPRO	IPR008211:Laminin, N-terminal	3	0.242915	0.282965	ENSOARG00000007270, ENSOARG00000000327, ENSOARG00000007694	1089	15	15550	2.85583	1	0.999031	99.6264
SMART	SM00136:LamNT	3	0.242915	0.28927	ENSOARG00000007270, ENSOARG00000000327, ENSOARG00000007694	580	15	8147	2.80931	1	0.983944	99.0863
SMART	SM00180:EGF_Lam	3	0.242915	0.639615	ENSOARG00000007270, ENSOARG00000000327, ENSOARG00000007694	580	30	8147	1.40466	1	0.998496	99.9999
INTERPRO	IPR002049:EGF-like, laminin	3	0.242915	0.648586	ENSOARG00000007270, ENSOARG00000000327, ENSOARG00000007694	1089	31	15550	1.38185	1	0.999995	100
Annotation Cluster 25	Enrichment Score: 0.5974957417043364
INTERPRO	IPR014001:Helicase, superfamily 1/2, ATP-binding domain	11	0.890688	0.183287	ENSOARG00000020009, ENSOARG00000010343, ENSOARG00000007398, ENSOARG00000011810, ENSOARG00000010922, ENSOARG00000005879, ENSOARG00000008640, ENSOARG00000016223, ENSOARG00000020323, ENSOARG00000015240, ENSOARG00000018212	1089	103	15550	1.52496	1	0.9954	96.6705
INTERPRO	IPR001650:Helicase, C-terminal	10	0.809717	0.274616	ENSOARG00000020009, ENSOARG00000010343, ENSOARG00000007398, ENSOARG00000010922, ENSOARG00000005879, ENSOARG00000008640, ENSOARG00000016223, ENSOARG00000020323, ENSOARG00000015240, ENSOARG00000018212	1089	101	15550	1.41378	1	0.998963	99.5461
SMART	SM00490:HELICc	10	0.809717	0.27964	ENSOARG00000020009, ENSOARG00000010343, ENSOARG00000007398, ENSOARG00000010922, ENSOARG00000005879, ENSOARG00000008640, ENSOARG00000016223, ENSOARG00000020323, ENSOARG00000015240, ENSOARG00000018212	580	100	8147	1.40466	1	0.983522	98.9005
SMART	SM00487:DEXDc	10	0.809717	0.289442	ENSOARG00000020009, ENSOARG00000010343, ENSOARG00000007398, ENSOARG00000010922, ENSOARG00000005879, ENSOARG00000008640, ENSOARG00000016223, ENSOARG00000020323, ENSOARG00000015240, ENSOARG00000018212	580	101	8147	1.39075	1	0.981707	99.0893
Annotation Cluster 26	Enrichment Score: 0.5924445249851595
GOTERM_MF_DIRECT	GO:0003995~acyl-CoA dehydrogenase activity	3	0.242915	0.164517	ENSOARG00000009197, ENSOARG00000020219, ENSOARG00000013647	773	10	10488	4.07038	1	0.996469	92.6637
INTERPRO	IPR013786:Acyl-CoA dehydrogenase/oxidase, N-terminal	3	0.242915	0.20314	ENSOARG00000009197, ENSOARG00000020219, ENSOARG00000013647	1089	12	15550	3.56979	1	0.99684	97.7982
INTERPRO	IPR009075:Acyl-CoA dehydrogenase/oxidase C-terminal	3	0.242915	0.229599	ENSOARG00000009197, ENSOARG00000020219, ENSOARG00000013647	1089	13	15550	3.29519	1	0.998031	98.7517
INTERPRO	IPR009100:Acyl-CoA dehydrogenase/oxidase	3	0.242915	0.229599	ENSOARG00000009197, ENSOARG00000020219, ENSOARG00000013647	1089	13	15550	3.29519	1	0.998031	98.7517
KEGG_PATHWAY	oas00280:Valine, leucine and isoleucine degradation	4	0.323887	0.6192	ENSOARG00000012068, ENSOARG00000009197, ENSOARG00000020219, ENSOARG00000013647	470	52	7729	1.26498	1	0.944171	99.9997
Annotation Cluster 27	Enrichment Score: 0.5257589178612138
INTERPRO	IPR004156:Organic anion transporter polypeptide OATP	3	0.242915	0.151575	ENSOARG00000018280, ENSOARG00000010528, ENSOARG00000018356	1089	10	15550	4.28375	1	0.993372	93.6847
GOTERM_BP_DIRECT	GO:0006811~ion transport	3	0.242915	0.23986	ENSOARG00000018280, ENSOARG00000010528, ENSOARG00000018356	769	13	10659	3.19866	1	0.999985	99.1547
INTERPRO	IPR002350:Kazal domain	3	0.242915	0.728012	ENSOARG00000018280, ENSOARG00000010528, ENSOARG00000018356	1089	36	15550	1.18993	1	0.999999	100
Annotation Cluster 28	Enrichment Score: 0.5210906847130498
GOTERM_MF_DIRECT	GO:0004386~helicase activity	4	0.323887	0.217526	ENSOARG00000011810, ENSOARG00000005879, ENSOARG00000008640, ENSOARG00000016223	773	22	10488	2.46689	1	0.995737	97.1703
INTERPRO	IPR011709:Domain of unknown function DUF1605	3	0.242915	0.282965	ENSOARG00000011810, ENSOARG00000008640, ENSOARG00000016223	1089	15	15550	2.85583	1	0.999031	99.6264
INTERPRO	IPR007502:Helicase-associated domain	3	0.242915	0.36207	ENSOARG00000011810, ENSOARG00000008640, ENSOARG00000016223	1089	18	15550	2.37986	1	0.999622	99.9476
SMART	SM00847:SM00847	3	0.242915	0.369489	ENSOARG00000011810, ENSOARG00000008640, ENSOARG00000016223	580	18	8147	2.34109	1	0.986335	99.824
Annotation Cluster 29	Enrichment Score: 0.5070596886018062
UP_KEYWORDS	Olfaction	32	2.59109	0.236772	ENSOARG00000016732, ENSOARG00000010877, ENSOARG00000016833, ENSOARG00000012708, ENSOARG00000012791, ENSOARG00000016698, ENSOARG00000012637, ENSOARG00000013066, ENSOARG00000003165, ENSOARG00000012279, ENSOARG00000011776, ENSOARG00000013429, ENSOARG00000012722, ENSOARG00000013045, ENSOARG00000012118, ENSOARG00000013185, ENSOARG00000011907, ENSOARG00000016795, ENSOARG00000016746, ENSOARG00000007867,…	1160	387	16570	1.18115	1	0.968724	96.7755
INTERPRO	IPR000725:Olfactory receptor	32	2.59109	0.249704	ENSOARG00000016732, ENSOARG00000010877, ENSOARG00000016833, ENSOARG00000012708, ENSOARG00000012791, ENSOARG00000016698, ENSOARG00000012637, ENSOARG00000013066, ENSOARG00000003165, ENSOARG00000012279, ENSOARG00000011776, ENSOARG00000013429, ENSOARG00000012722, ENSOARG00000013045, ENSOARG00000012118, ENSOARG00000013185, ENSOARG00000011907, ENSOARG00000016795, ENSOARG00000016746, ENSOARG00000007867,…	1089	389	15550	1.17463	1	0.998606	99.1995
UP_KEYWORDS	Sensory transduction	32	2.59109	0.346257	ENSOARG00000016732, ENSOARG00000010877, ENSOARG00000016833, ENSOARG00000012708, ENSOARG00000012791, ENSOARG00000016698, ENSOARG00000012637, ENSOARG00000013066, ENSOARG00000003165, ENSOARG00000012279, ENSOARG00000011776, ENSOARG00000013429, ENSOARG00000012722, ENSOARG00000013045, ENSOARG00000012118, ENSOARG00000013185, ENSOARG00000011907, ENSOARG00000016795, ENSOARG00000016746, ENSOARG00000007867,…	1160	410	16570	1.11489	1	0.963456	99.5495
GOTERM_MF_DIRECT	GO:0004984~olfactory receptor activity	32	2.59109	0.34954	ENSOARG00000016732, ENSOARG00000010877, ENSOARG00000016833, ENSOARG00000012708, ENSOARG00000012791, ENSOARG00000016698, ENSOARG00000012637, ENSOARG00000013066, ENSOARG00000003165, ENSOARG00000012279, ENSOARG00000011776, ENSOARG00000013429, ENSOARG00000012722, ENSOARG00000013045, ENSOARG00000012118, ENSOARG00000013185, ENSOARG00000011907, ENSOARG00000016795, ENSOARG00000016746, ENSOARG00000007867,…	773	389	10488	1.11613	1	0.998835	99.8071
GOTERM_MF_DIRECT	GO:0004930~G-protein coupled receptor activity	41	3.31984	0.407429	ENSOARG00000016732, ENSOARG00000016833, ENSOARG00000010877, ENSOARG00000004244, ENSOARG00000012708, ENSOARG00000016502, ENSOARG00000012791, ENSOARG00000016698, ENSOARG00000012637, ENSOARG00000016267, ENSOARG00000020119, ENSOARG00000013066, ENSOARG00000019986, ENSOARG00000020341, ENSOARG00000003165, ENSOARG00000012279, ENSOARG00000011776, ENSOARG00000013429, ENSOARG00000012722, ENSOARG00000013045,…	773	520	10488	1.06978	1	0.999227	99.9502
Annotation Cluster 30	Enrichment Score: 0.4798144045299416
INTERPRO	IPR018979:FERM, N-terminal	5	0.404858	0.128533	ENSOARG00000006968, ENSOARG00000020699, ENSOARG00000020803, ENSOARG00000002545, ENSOARG00000007009	1089	28	15550	2.54985	1	0.991965	90.0928
INTERPRO	IPR019747:FERM conserved site	4	0.323887	0.233969	ENSOARG00000006968, ENSOARG00000020803, ENSOARG00000002545, ENSOARG00000007009	1089	24	15550	2.37986	1	0.998117	98.8654
INTERPRO	IPR018980:FERM, C-terminal PH-like domain	4	0.323887	0.331354	ENSOARG00000006968, ENSOARG00000020699, ENSOARG00000002545, ENSOARG00000007009	1089	29	15550	1.96954	1	0.99942	99.8845
SMART	SM01196:SM01196	4	0.323887	0.340326	ENSOARG00000006968, ENSOARG00000020699, ENSOARG00000002545, ENSOARG00000007009	580	29	8147	1.93746	1	0.983116	99.6722
INTERPRO	IPR000299:FERM domain	5	0.404858	0.387168	ENSOARG00000006968, ENSOARG00000020699, ENSOARG00000020803, ENSOARG00000002545, ENSOARG00000007009	1089	45	15550	1.58657	1	0.999795	99.9733
SMART	SM00295:B41	5	0.404858	0.415118	ENSOARG00000006968, ENSOARG00000020699, ENSOARG00000020803, ENSOARG00000002545, ENSOARG00000007009	580	46	8147	1.5268	1	0.991336	99.9373
INTERPRO	IPR019749:Band 4.1 domain	5	0.404858	0.419459	ENSOARG00000006968, ENSOARG00000020699, ENSOARG00000020803, ENSOARG00000002545, ENSOARG00000007009	1089	47	15550	1.51906	1	0.999834	99.9893
INTERPRO	IPR019748:FERM central domain	5	0.404858	0.435459	ENSOARG00000006968, ENSOARG00000020699, ENSOARG00000020803, ENSOARG00000002545, ENSOARG00000007009	1089	48	15550	1.48741	1	0.999862	99.9933
INTERPRO	IPR014352:FERM/acyl-CoA-binding protein, 3-helical bundle	5	0.404858	0.482619	ENSOARG00000006968, ENSOARG00000020699, ENSOARG00000020803, ENSOARG00000002545, ENSOARG00000007009	1089	51	15550	1.39992	1	0.999938	99.9984
Annotation Cluster 31	Enrichment Score: 0.4698150465422315
INTERPRO	IPR015880:Zinc finger, C2H2-like	31	2.51012	0.284844	ENSOARG00000015070, ENSOARG00000001505, ENSOARG00000004489, ENSOARG00000014059, ENSOARG00000020876, ENSOARG00000012891, ENSOARG00000006935, ENSOARG00000008657, ENSOARG00000007528, ENSOARG00000007509, ENSOARG00000009132, ENSOARG00000004411, ENSOARG00000015319, ENSOARG00000006794, ENSOARG00000016880, ENSOARG00000017077, ENSOARG00000014356, ENSOARG00000019117, ENSOARG00000006879, ENSOARG00000011388,…	1089	383	15550	1.15575	1	0.998909	99.6425
SMART	SM00355:ZnF_C2H2	31	2.51012	0.315284	ENSOARG00000015070, ENSOARG00000001505, ENSOARG00000004489, ENSOARG00000014059, ENSOARG00000020876, ENSOARG00000012891, ENSOARG00000006935, ENSOARG00000008657, ENSOARG00000007528, ENSOARG00000007509, ENSOARG00000009132, ENSOARG00000004411, ENSOARG00000015319, ENSOARG00000006794, ENSOARG00000016880, ENSOARG00000017077, ENSOARG00000014356, ENSOARG00000019117, ENSOARG00000006879, ENSOARG00000011388,…	580	383	8147	1.13693	1	0.982468	99.4528
INTERPRO	IPR007087:Zinc finger, C2H2	33	2.67206	0.338098	ENSOARG00000015070, ENSOARG00000001505, ENSOARG00000004489, ENSOARG00000014059, ENSOARG00000018623, ENSOARG00000020876, ENSOARG00000012891, ENSOARG00000006935, ENSOARG00000008657, ENSOARG00000007528, ENSOARG00000007509, ENSOARG00000020735, ENSOARG00000009132, ENSOARG00000004411, ENSOARG00000015319, ENSOARG00000006794, ENSOARG00000016880, ENSOARG00000017077, ENSOARG00000014356, ENSOARG00000019117,…	1089	421	15550	1.11927	1	0.999432	99.9026
INTERPRO	IPR013087:Zinc finger C2H2-type/integrase DNA-binding domain	26	2.10526	0.434899	ENSOARG00000015070, ENSOARG00000001505, ENSOARG00000004489, ENSOARG00000012891, ENSOARG00000006935, ENSOARG00000008657, ENSOARG00000007528, ENSOARG00000007509, ENSOARG00000009132, ENSOARG00000004411, ENSOARG00000015319, ENSOARG00000006794, ENSOARG00000016880, ENSOARG00000010441, ENSOARG00000014356, ENSOARG00000006879, ENSOARG00000009064, ENSOARG00000005567, ENSOARG00000005227, ENSOARG00000001749,…	1089	341	15550	1.08873	1	0.999871	99.9932
Annotation Cluster 32	Enrichment Score: 0.44583769890735603
INTERPRO	IPR000463:Cytosolic fatty-acid binding	3	0.242915	0.25626	ENSOARG00000001603, ENSOARG00000008181, ENSOARG00000004288	1089	14	15550	3.05982	1	0.998749	99.3093
INTERPRO	IPR000566:Lipocalin/cytosolic fatty-acid binding protein domain	4	0.323887	0.350991	ENSOARG00000001603, ENSOARG00000008181, ENSOARG00000005072, ENSOARG00000004288	1089	30	15550	1.90389	1	0.999567	99.93
INTERPRO	IPR012674:Calycin	4	0.323887	0.409318	ENSOARG00000001603, ENSOARG00000008181, ENSOARG00000005072, ENSOARG00000004288	1089	33	15550	1.73081	1	0.999844	99.9856
INTERPRO	IPR011038:Calycin-like	4	0.323887	0.447313	ENSOARG00000001603, ENSOARG00000008181, ENSOARG00000005072, ENSOARG00000004288	1089	35	15550	1.6319	1	0.999882	99.9953
Annotation Cluster 33	Enrichment Score: 0.3707315273961629
INTERPRO	IPR004088:K Homology domain, type 1	5	0.404858	0.322128	ENSOARG00000007540, ENSOARG00000004086, ENSOARG00000007438, ENSOARG00000004811, ENSOARG00000005036	1089	41	15550	1.74136	1	0.999367	99.8546
INTERPRO	IPR004087:K Homology domain	4	0.323887	0.484287	ENSOARG00000007540, ENSOARG00000004086, ENSOARG00000004811, ENSOARG00000005036	1089	37	15550	1.54369	1	0.999936	99.9985
SMART	SM00322:KH	4	0.323887	0.495078	ENSOARG00000007540, ENSOARG00000004086, ENSOARG00000004811, ENSOARG00000005036	580	37	8147	1.51855	1	0.995963	99.9917
Annotation Cluster 34	Enrichment Score: 0.3331495420351257
INTERPRO	IPR000276:G protein-coupled receptor, rhodopsin-like	48	3.88664	0.317417	ENSOARG00000007300, ENSOARG00000016732, ENSOARG00000016833, ENSOARG00000010877, ENSOARG00000016129, ENSOARG00000012708, ENSOARG00000012791, ENSOARG00000016698, ENSOARG00000012637, ENSOARG00000016267, ENSOARG00000013066, ENSOARG00000001305, ENSOARG00000019986, ENSOARG00000020341, ENSOARG00000003165, ENSOARG00000002239, ENSOARG00000012279, ENSOARG00000011776, ENSOARG00000013429, ENSOARG00000012722,…	1089	624	15550	1.0984	1	0.999336	99.8367
INTERPRO	IPR017452:GPCR, rhodopsin-like, 7TM	48	3.88664	0.393853	ENSOARG00000007300, ENSOARG00000016732, ENSOARG00000016833, ENSOARG00000010877, ENSOARG00000016129, ENSOARG00000012708, ENSOARG00000012791, ENSOARG00000016698, ENSOARG00000012637, ENSOARG00000016267, ENSOARG00000013066, ENSOARG00000001305, ENSOARG00000019986, ENSOARG00000020341, ENSOARG00000003165, ENSOARG00000002239, ENSOARG00000012279, ENSOARG00000011776, ENSOARG00000013429, ENSOARG00000012722,…	1089	642	15550	1.0676	1	0.999798	99.9778
UP_KEYWORDS	G-protein coupled receptor	45	3.64372	0.430867	ENSOARG00000007300, ENSOARG00000016732, ENSOARG00000016833, ENSOARG00000010877, ENSOARG00000004244, ENSOARG00000016129, ENSOARG00000012708, ENSOARG00000012791, ENSOARG00000016698, ENSOARG00000012637, ENSOARG00000016267, ENSOARG00000020119, ENSOARG00000013066, ENSOARG00000001305, ENSOARG00000003165, ENSOARG00000002239, ENSOARG00000012279, ENSOARG00000011776, ENSOARG00000013429, ENSOARG00000012722,…	1160	610	16570	1.05377	1	0.981007	99.9226
UP_KEYWORDS	Transducer	46	3.7247	0.503793	ENSOARG00000007300, ENSOARG00000016732, ENSOARG00000016833, ENSOARG00000010877, ENSOARG00000004244, ENSOARG00000016129, ENSOARG00000012708, ENSOARG00000012791, ENSOARG00000016698, ENSOARG00000012637, ENSOARG00000016267, ENSOARG00000020119, ENSOARG00000013066, ENSOARG00000020162, ENSOARG00000001305, ENSOARG00000003165, ENSOARG00000002239, ENSOARG00000012279, ENSOARG00000011776, ENSOARG00000013429,…	1160	640	16570	1.0267	1	0.987282	99.9865
UP_KEYWORDS	Receptor	54	4.37247	0.795596	ENSOARG00000007300, ENSOARG00000016732, ENSOARG00000016833, ENSOARG00000010877, ENSOARG00000004244, ENSOARG00000016129, ENSOARG00000016698, ENSOARG00000012637, ENSOARG00000007440, ENSOARG00000020119, ENSOARG00000001305, ENSOARG00000002239, ENSOARG00000011776, ENSOARG00000012722, ENSOARG00000013045, ENSOARG00000012118, ENSOARG00000013185, ENSOARG00000003950, ENSOARG00000011907, ENSOARG00000010861,…	1160	836	16570	0.922682	1	0.995519	100
Annotation Cluster 35	Enrichment Score: 0.29062231053913157
UP_SEQ_FEATURE	topological domain:Cytoplasmic	6	0.48583	0.380041	ENSOARG00000003950, ENSOARG00000011856, ENSOARG00000002239, ENSOARG00000009056, ENSOARG00000009371, ENSOARG00000002234	19	72	320	1.40351	1	1	99.5532
UP_SEQ_FEATURE	topological domain:Extracellular	5	0.404858	0.487882	ENSOARG00000003950, ENSOARG00000002239, ENSOARG00000009056, ENSOARG00000009371, ENSOARG00000002234	19	63	320	1.33668	1	1	99.9486
UP_SEQ_FEATURE	transmembrane region	6	0.48583	0.724417	ENSOARG00000003950, ENSOARG00000011856, ENSOARG00000002239, ENSOARG00000009056, ENSOARG00000009371, ENSOARG00000002234	19	101	320	1.00052	1	1	100
Annotation Cluster 36	Enrichment Score: 0.2807598353737528
INTERPRO	IPR011333:BTB/POZ fold	13	1.05263	0.427469	ENSOARG00000011104, ENSOARG00000015070, ENSOARG00000010181, ENSOARG00000004768, ENSOARG00000007310, ENSOARG00000009923, ENSOARG00000004338, ENSOARG00000003681, ENSOARG00000010712, ENSOARG00000012045, ENSOARG00000006008, ENSOARG00000007454, ENSOARG00000019390	1089	158	15550	1.17487	1	0.999855	99.9915
SMART	SM00225:BTB	11	0.890688	0.559674	ENSOARG00000011104, ENSOARG00000010181, ENSOARG00000015070, ENSOARG00000004768, ENSOARG00000009923, ENSOARG00000004338, ENSOARG00000003681, ENSOARG00000010712, ENSOARG00000012045, ENSOARG00000006008, ENSOARG00000007454	580	142	8147	1.08811	1	0.997086	99.9987
INTERPRO	IPR000210:BTB/POZ-like	11	0.890688	0.601009	ENSOARG00000011104, ENSOARG00000010181, ENSOARG00000015070, ENSOARG00000004768, ENSOARG00000009923, ENSOARG00000004338, ENSOARG00000003681, ENSOARG00000010712, ENSOARG00000012045, ENSOARG00000006008, ENSOARG00000007454	1089	149	15550	1.05417	1	0.999987	100
Annotation Cluster 37	Enrichment Score: 0.27939844147068904
SMART	SM00290:ZnF_UBP	3	0.242915	0.181453	ENSOARG00000008319, ENSOARG00000005531, ENSOARG00000020780	580	11	8147	3.83088	1	0.978189	93.6281
INTERPRO	IPR001607:Zinc finger, UBP-type	3	0.242915	0.229599	ENSOARG00000008319, ENSOARG00000005531, ENSOARG00000020780	1089	13	15550	3.29519	1	0.998031	98.7517
INTERPRO	IPR018200:Peptidase C19, ubiquitin carboxyl-terminal hydrolase 2, conserved site	3	0.242915	0.813222	ENSOARG00000008319, ENSOARG00000005531, ENSOARG00000020780	1089	43	15550	0.99622	1	1	100
UP_KEYWORDS	Thiol protease	3	0.242915	0.823065	ENSOARG00000008319, ENSOARG00000005531, ENSOARG00000020780	1160	44	16570	0.973942	1	0.995797	100
INTERPRO	IPR001394:Peptidase C19, ubiquitin carboxyl-terminal hydrolase 2	3	0.242915	0.858603	ENSOARG00000008319, ENSOARG00000005531, ENSOARG00000020780	1089	48	15550	0.892447	1	1	100
GOTERM_MF_DIRECT	GO:0004843~thiol-dependent ubiquitin-specific protease activity	4	0.323887	0.879911	ENSOARG00000008319, ENSOARG00000010740, ENSOARG00000005531, ENSOARG00000020780	773	67	10488	0.810025	1	0.999999	100
Annotation Cluster 38	Enrichment Score: 0.27203915095037096
INTERPRO	IPR023780:Chromo domain	3	0.242915	0.461801	ENSOARG00000010343, ENSOARG00000007398, ENSOARG00000018212	1089	22	15550	1.94716	1	0.999914	99.997
SMART	SM00298:CHROMO	3	0.242915	0.539155	ENSOARG00000010343, ENSOARG00000007398, ENSOARG00000018212	580	25	8147	1.68559	1	0.997479	99.9976
INTERPRO	IPR000953:Chromo domain/shadow	3	0.242915	0.572582	ENSOARG00000010343, ENSOARG00000007398, ENSOARG00000018212	1089	27	15550	1.58657	1	0.999982	99.9999
INTERPRO	IPR016197:Chromo domain-like	3	0.242915	0.572582	ENSOARG00000010343, ENSOARG00000007398, ENSOARG00000018212	1089	27	15550	1.58657	1	0.999982	99.9999
Annotation Cluster 39	Enrichment Score: 0.2716017019558173
INTERPRO	IPR001781:Zinc finger, LIM-type	6	0.48583	0.49453	ENSOARG00000004431, ENSOARG00000012094, ENSOARG00000011101, ENSOARG00000015439, ENSOARG00000016684, ENSOARG00000004750	1089	66	15550	1.29811	1	0.999948	99.999
SMART	SM00132:LIM	6	0.48583	0.495111	ENSOARG00000004431, ENSOARG00000012094, ENSOARG00000011101, ENSOARG00000015439, ENSOARG00000016684, ENSOARG00000004750	580	65	8147	1.2966	1	0.995452	99.9917
UP_KEYWORDS	LIM domain	5	0.404858	0.625604	ENSOARG00000004431, ENSOARG00000012094, ENSOARG00000011101, ENSOARG00000015439, ENSOARG00000004750	1160	61	16570	1.17086	1	0.991429	99.9996
Annotation Cluster 40	Enrichment Score: 0.2435483336777174
INTERPRO	IPR002110:Ankyrin repeat	15	1.21457	0.516028	ENSOARG00000018705, ENSOARG00000012552, ENSOARG00000016223, ENSOARG00000008311, ENSOARG00000004265, ENSOARG00000000971, ENSOARG00000011953, ENSOARG00000007396, ENSOARG00000007830, ENSOARG00000011333, ENSOARG00000000177, ENSOARG00000008733, ENSOARG00000007686, ENSOARG00000014894, ENSOARG00000009964	1089	197	15550	1.08725	1	0.99997	99.9995
UP_KEYWORDS	ANK repeat	14	1.1336	0.558514	ENSOARG00000018705, ENSOARG00000012552, ENSOARG00000008311, ENSOARG00000004265, ENSOARG00000000971, ENSOARG00000011953, ENSOARG00000007396, ENSOARG00000007830, ENSOARG00000011333, ENSOARG00000000177, ENSOARG00000008733, ENSOARG00000007686, ENSOARG00000014894, ENSOARG00000009964	1160	188	16570	1.06374	1	0.990818	99.9969
INTERPRO	IPR020683:Ankyrin repeat-containing domain	15	1.21457	0.592287	ENSOARG00000018705, ENSOARG00000012552, ENSOARG00000016223, ENSOARG00000008311, ENSOARG00000004265, ENSOARG00000000971, ENSOARG00000011953, ENSOARG00000007396, ENSOARG00000007830, ENSOARG00000011333, ENSOARG00000000177, ENSOARG00000008733, ENSOARG00000007686, ENSOARG00000014894, ENSOARG00000009964	1089	207	15550	1.03472	1	0.999987	100
SMART	SM00248:ANK	14	1.1336	0.621681	ENSOARG00000018705, ENSOARG00000012552, ENSOARG00000008311, ENSOARG00000004265, ENSOARG00000000971, ENSOARG00000011953, ENSOARG00000007396, ENSOARG00000007830, ENSOARG00000011333, ENSOARG00000000177, ENSOARG00000008733, ENSOARG00000007686, ENSOARG00000014894, ENSOARG00000009964	580	193	8147	1.01892	1	0.998165	99.9998
Annotation Cluster 41	Enrichment Score: 0.23656199175542375
INTERPRO	IPR000306:Zinc finger, FYVE-type	3	0.242915	0.551803	ENSOARG00000008939, ENSOARG00000020284, ENSOARG00000014688	1089	26	15550	1.64759	1	0.999979	99.9999
SMART	SM00064:FYVE	3	0.242915	0.560714	ENSOARG00000008939, ENSOARG00000020284, ENSOARG00000014688	580	26	8147	1.62076	1	0.996793	99.9988
INTERPRO	IPR017455:Zinc finger, FYVE-related	3	0.242915	0.630649	ENSOARG00000008939, ENSOARG00000020284, ENSOARG00000014688	1089	30	15550	1.42792	1	0.999993	100
Annotation Cluster 42	Enrichment Score: 0.22152478258827085
SMART	SM00133:S_TK_X	4	0.323887	0.548469	ENSOARG00000005847, ENSOARG00000002215, ENSOARG00000002088, ENSOARG00000006076	580	40	8147	1.40466	1	0.997553	99.9982
INTERPRO	IPR017892:Protein kinase, C-terminal	3	0.242915	0.572582	ENSOARG00000005847, ENSOARG00000002215, ENSOARG00000006076	1089	27	15550	1.58657	1	0.999982	99.9999
INTERPRO	IPR000961:AGC-kinase, C-terminal	4	0.323887	0.689343	ENSOARG00000005847, ENSOARG00000002215, ENSOARG00000002088, ENSOARG00000006076	1089	50	15550	1.14233	1	0.999998	100
Annotation Cluster 43	Enrichment Score: 0.21140743558883018
INTERPRO	IPR017096:Kelch-like protein, gigaxonin	4	0.323887	0.409318	ENSOARG00000009923, ENSOARG00000010712, ENSOARG00000012045, ENSOARG00000006008	1089	33	15550	1.73081	1	0.999844	99.9856
PIR_SUPERFAMILY	PIRSF037037:kelch-like protein, gigaxonin type	4	0.323887	0.440184	ENSOARG00000009923, ENSOARG00000010712, ENSOARG00000012045, ENSOARG00000006008	98	33	1324	1.6376	1	1	99.8184
UP_KEYWORDS	Kelch repeat	4	0.323887	0.633243	ENSOARG00000009923, ENSOARG00000010712, ENSOARG00000012045, ENSOARG00000006008	1160	46	16570	1.24213	1	0.991379	99.9997
SMART	SM00612:Kelch	4	0.323887	0.700109	ENSOARG00000009923, ENSOARG00000010712, ENSOARG00000012045, ENSOARG00000006008	580	50	8147	1.12372	1	0.999134	100
INTERPRO	IPR011705:BTB/Kelch-associated	4	0.323887	0.738556	ENSOARG00000009923, ENSOARG00000010712, ENSOARG00000012045, ENSOARG00000006008	1089	54	15550	1.05772	1	0.999999	100
SMART	SM00875:SM00875	4	0.323887	0.748794	ENSOARG00000009923, ENSOARG00000010712, ENSOARG00000012045, ENSOARG00000006008	580	54	8147	1.04049	1	0.999651	100
INTERPRO	IPR006652:Kelch repeat type 1	4	0.323887	0.749846	ENSOARG00000009923, ENSOARG00000010712, ENSOARG00000012045, ENSOARG00000006008	1089	55	15550	1.03848	1	1	100
Annotation Cluster 44	Enrichment Score: 0.20568637934614184
INTERPRO	IPR000569:HECT	3	0.242915	0.551803	ENSOARG00000017240, ENSOARG00000020889, ENSOARG00000020775	1089	26	15550	1.64759	1	0.999979	99.9999
SMART	SM00119:HECTc	3	0.242915	0.560714	ENSOARG00000017240, ENSOARG00000020889, ENSOARG00000020775	580	26	8147	1.62076	1	0.996793	99.9988
GOTERM_MF_DIRECT	GO:0016874~ligase activity	3	0.242915	0.780575	ENSOARG00000017240, ENSOARG00000020889, ENSOARG00000020775	773	38	10488	1.07115	1	0.999989	100
Annotation Cluster 45	Enrichment Score: 0.19062641018737625
SMART	SM00325:RhoGEF	5	0.404858	0.598584	ENSOARG00000020627, ENSOARG00000010289, ENSOARG00000008552, ENSOARG00000008423, ENSOARG00000008529	580	58	8147	1.21091	1	0.997836	99.9996
GOTERM_MF_DIRECT	GO:0005089~Rho guanyl-nucleotide exchange factor activity	5	0.404858	0.626748	ENSOARG00000020627, ENSOARG00000010289, ENSOARG00000008552, ENSOARG00000008423, ENSOARG00000008529	773	58	10488	1.16965	1	0.999866	99.9999
INTERPRO	IPR000219:Dbl homology (DH) domain	5	0.404858	0.638752	ENSOARG00000020627, ENSOARG00000010289, ENSOARG00000008552, ENSOARG00000008423, ENSOARG00000008529	1089	62	15550	1.15154	1	0.999994	100
GOTERM_BP_DIRECT	GO:0035023~regulation of Rho protein signal transduction	5	0.404858	0.721016	ENSOARG00000020627, ENSOARG00000010289, ENSOARG00000008552, ENSOARG00000008423, ENSOARG00000008529	769	67	10659	1.03439	1	1	100
Annotation Cluster 46	Enrichment Score: 0.18240662284310807
INTERPRO	IPR015940:Ubiquitin-associated/translation elongation factor EF1B, N-terminal, eukaryote	4	0.323887	0.554386	ENSOARG00000008640, ENSOARG00000004786, ENSOARG00000005531, ENSOARG00000003139	1089	41	15550	1.39309	1	0.999978	99.9999
SMART	SM00165:UBA	3	0.242915	0.601636	ENSOARG00000008640, ENSOARG00000004786, ENSOARG00000005531	580	28	8147	1.50499	1	0.997699	99.9997
INTERPRO	IPR009060:UBA-like	3	0.242915	0.850421	ENSOARG00000008640, ENSOARG00000004786, ENSOARG00000005531	1089	47	15550	0.911435	1	1	100
Annotation Cluster 47	Enrichment Score: 0.17963915805172784
INTERPRO	IPR017948:Transforming growth factor beta, conserved site	3	0.242915	0.530321	ENSOARG00000002084, ENSOARG00000011583, ENSOARG00000017475	1089	25	15550	1.7135	1	0.999974	99.9997
INTERPRO	IPR015615:Transforming growth factor-beta-related	3	0.242915	0.59265	ENSOARG00000002084, ENSOARG00000011583, ENSOARG00000017475	1089	28	15550	1.52991	1	0.999986	100
SMART	SM00204:TGFB	3	0.242915	0.639615	ENSOARG00000002084, ENSOARG00000011583, ENSOARG00000017475	580	30	8147	1.40466	1	0.998496	99.9999
INTERPRO	IPR001839:Transforming growth factor-beta, C-terminal	3	0.242915	0.648586	ENSOARG00000002084, ENSOARG00000011583, ENSOARG00000017475	1089	31	15550	1.38185	1	0.999995	100
UP_KEYWORDS	Growth factor	3	0.242915	0.969572	ENSOARG00000002084, ENSOARG00000011583, ENSOARG00000017475	1160	74	16570	0.579101	1	0.999857	100
Annotation Cluster 48	Enrichment Score: 0.1646021785631983
INTERPRO	IPR019786:Zinc finger, PHD-type, conserved site	5	0.404858	0.528133	ENSOARG00000007398, ENSOARG00000007020, ENSOARG00000010172, ENSOARG00000007126, ENSOARG00000005631	1089	54	15550	1.32214	1	0.999977	99.9997
INTERPRO	IPR019787:Zinc finger, PHD-finger	5	0.404858	0.675584	ENSOARG00000007398, ENSOARG00000007020, ENSOARG00000010172, ENSOARG00000007126, ENSOARG00000005631	1089	65	15550	1.0984	1	0.999997	100
INTERPRO	IPR001965:Zinc finger, PHD-type	5	0.404858	0.778975	ENSOARG00000007398, ENSOARG00000007020, ENSOARG00000010172, ENSOARG00000007126, ENSOARG00000005631	1089	75	15550	0.951944	1	1	100
SMART	SM00249:PHD	5	0.404858	0.790033	ENSOARG00000007398, ENSOARG00000007020, ENSOARG00000010172, ENSOARG00000007126, ENSOARG00000005631	580	75	8147	0.936437	1	0.999695	100
Annotation Cluster 49	Enrichment Score: 0.15913688960006056
INTERPRO	IPR001762:Blood coagulation inhibitor, Disintegrin	3	0.242915	0.572582	ENSOARG00000015165, ENSOARG00000020851, ENSOARG00000012241	1089	27	15550	1.58657	1	0.999982	99.9999
SMART	SM00050:DISIN	3	0.242915	0.581543	ENSOARG00000015165, ENSOARG00000020851, ENSOARG00000012241	580	27	8147	1.56073	1	0.997438	99.9994
INTERPRO	IPR001590:Peptidase M12B, ADAM/reprolysin	3	0.242915	0.832753	ENSOARG00000015165, ENSOARG00000020851, ENSOARG00000012241	1089	45	15550	0.951944	1	1	100
INTERPRO	IPR002870:Peptidase M12B, propeptide	3	0.242915	0.832753	ENSOARG00000015165, ENSOARG00000020851, ENSOARG00000012241	1089	45	15550	0.951944	1	1	100
Annotation Cluster 50	Enrichment Score: 0.15694574024953759
INTERPRO	IPR017970:Homeobox, conserved site	9	0.728745	0.569301	ENSOARG00000011249, ENSOARG00000018550, ENSOARG00000017058, ENSOARG00000005990, ENSOARG00000006802, ENSOARG00000015439, ENSOARG00000006034, ENSOARG00000002216, ENSOARG00000004750	1089	116	15550	1.10787	1	0.999984	99.9999
UP_KEYWORDS	Homeobox	12	0.97166	0.641879	ENSOARG00000011249, ENSOARG00000018550, ENSOARG00000017058, ENSOARG00000005990, ENSOARG00000006802, ENSOARG00000015439, ENSOARG00000006034, ENSOARG00000004285, ENSOARG00000020165, ENSOARG00000005150, ENSOARG00000002216, ENSOARG00000004750	1160	169	16570	1.01428	1	0.99146	99.9998
INTERPRO	IPR001356:Homeodomain	12	0.97166	0.680091	ENSOARG00000011249, ENSOARG00000018550, ENSOARG00000017058, ENSOARG00000005990, ENSOARG00000006802, ENSOARG00000015439, ENSOARG00000006034, ENSOARG00000004285, ENSOARG00000020165, ENSOARG00000005150, ENSOARG00000002216, ENSOARG00000004750	1089	174	15550	0.984769	1	0.999998	100
SMART	SM00389:HOX	11	0.890688	0.777151	ENSOARG00000011249, ENSOARG00000018550, ENSOARG00000017058, ENSOARG00000005990, ENSOARG00000006802, ENSOARG00000015439, ENSOARG00000006034, ENSOARG00000020165, ENSOARG00000005150, ENSOARG00000002216, ENSOARG00000004750	580	170	8147	0.908895	1	0.999741	100
INTERPRO	IPR009057:Homeodomain-like	14	1.1336	0.849969	ENSOARG00000007373, ENSOARG00000011249, ENSOARG00000005990, ENSOARG00000006189, ENSOARG00000017058, ENSOARG00000015439, ENSOARG00000004285, ENSOARG00000020165, ENSOARG00000018550, ENSOARG00000006802, ENSOARG00000006034, ENSOARG00000005150, ENSOARG00000002216, ENSOARG00000004750	1089	236	15550	0.847069	1	1	100
Annotation Cluster 51	Enrichment Score: 0.1315169123203564
SMART	SM00054:EFh	10	0.809717	0.553755	ENSOARG00000020044, ENSOARG00000025176, ENSOARG00000004901, ENSOARG00000010319, ENSOARG00000003713, ENSOARG00000001240, ENSOARG00000012926, ENSOARG00000016247, ENSOARG00000015415, ENSOARG00000010333	580	127	8147	1.10603	1	0.997465	99.9985
INTERPRO	IPR002048:EF-hand domain	12	0.97166	0.789451	ENSOARG00000020044, ENSOARG00000025176, ENSOARG00000004901, ENSOARG00000010319, ENSOARG00000014372, ENSOARG00000020672, ENSOARG00000003713, ENSOARG00000001240, ENSOARG00000012926, ENSOARG00000016247, ENSOARG00000015415, ENSOARG00000010333	1089	191	15550	0.89712	1	1	100
INTERPRO	IPR011992:EF-hand-like domain	13	1.05263	0.92216	ENSOARG00000004901, ENSOARG00000014372, ENSOARG00000016247, ENSOARG00000025176, ENSOARG00000020044, ENSOARG00000020162, ENSOARG00000010319, ENSOARG00000020672, ENSOARG00000003713, ENSOARG00000001240, ENSOARG00000012926, ENSOARG00000010333, ENSOARG00000015415	1089	242	15550	0.767062	1	1	100
Annotation Cluster 52	Enrichment Score: 0.12227912955898164
UP_KEYWORDS	Transmembrane helix	290	23.4818	0.686818	ENSOARG00000011236, ENSOARG00000012634, ENSOARG00000018405, ENSOARG00000006914, ENSOARG00000015808, ENSOARG00000014968, ENSOARG00000006918, ENSOARG00000004244, ENSOARG00000007631, ENSOARG00000006399, ENSOARG00000018186, ENSOARG00000016698, ENSOARG00000012637, ENSOARG00000009746, ENSOARG00000011436, ENSOARG00000008605, ENSOARG00000007625, ENSOARG00000020341, ENSOARG00000007389, ENSOARG00000020212,…	1160	4225	16570	0.980473	1	0.992305	100
UP_KEYWORDS	Transmembrane	290	23.4818	0.693692	ENSOARG00000011236, ENSOARG00000012634, ENSOARG00000018405, ENSOARG00000006914, ENSOARG00000015808, ENSOARG00000014968, ENSOARG00000006918, ENSOARG00000004244, ENSOARG00000007631, ENSOARG00000006399, ENSOARG00000018186, ENSOARG00000016698, ENSOARG00000012637, ENSOARG00000009746, ENSOARG00000011436, ENSOARG00000008605, ENSOARG00000007625, ENSOARG00000020341, ENSOARG00000007389, ENSOARG00000020212,…	1160	4229	16570	0.979546	1	0.991574	100
UP_KEYWORDS	Membrane	294	23.8057	0.768995	ENSOARG00000011236, ENSOARG00000012634, ENSOARG00000018405, ENSOARG00000006914, ENSOARG00000015808, ENSOARG00000014968, ENSOARG00000004244, ENSOARG00000006918, ENSOARG00000007631, ENSOARG00000006399, ENSOARG00000018186, ENSOARG00000016698, ENSOARG00000012637, ENSOARG00000009746, ENSOARG00000011436, ENSOARG00000008605, ENSOARG00000007625, ENSOARG00000020341, ENSOARG00000007389, ENSOARG00000020212,…	1160	4334	16570	0.968998	1	0.994682	100
GOTERM_CC_DIRECT	GO:0016021~integral component of membrane	260	21.0526	0.885017	ENSOARG00000011236, ENSOARG00000012634, ENSOARG00000018405, ENSOARG00000006914, ENSOARG00000015808, ENSOARG00000014968, ENSOARG00000006918, ENSOARG00000004244, ENSOARG00000007631, ENSOARG00000006399, ENSOARG00000018186, ENSOARG00000016698, ENSOARG00000012637, ENSOARG00000009746, ENSOARG00000011436, ENSOARG00000008605, ENSOARG00000007625, ENSOARG00000020341, ENSOARG00000006798, ENSOARG00000007389,…	953	3797	13162	0.945718	1	0.999805	100
Annotation Cluster 53	Enrichment Score: 0.12193790980219081
GOTERM_MF_DIRECT	GO:0030170~pyridoxal phosphate binding	4	0.323887	0.668404	ENSOARG00000010048, ENSOARG00000020686, ENSOARG00000006386, ENSOARG00000009155	773	46	10488	1.17982	1	0.9999	100
INTERPRO	IPR015422:Pyridoxal phosphate-dependent transferase, major region, subdomain 2	3	0.242915	0.755251	ENSOARG00000010048, ENSOARG00000006386, ENSOARG00000009155	1089	38	15550	1.1273	1	1	100
INTERPRO	IPR015421:Pyridoxal phosphate-dependent transferase, major region, subdomain 1	3	0.242915	0.80271	ENSOARG00000010048, ENSOARG00000006386, ENSOARG00000009155	1089	42	15550	1.01994	1	1	100
INTERPRO	IPR015424:Pyridoxal phosphate-dependent transferase	3	0.242915	0.80271	ENSOARG00000010048, ENSOARG00000006386, ENSOARG00000009155	1089	42	15550	1.01994	1	1	100
Annotation Cluster 54	Enrichment Score: 0.1081227181327868
INTERPRO	IPR019734:Tetratricopeptide repeat	8	0.647773	0.727239	ENSOARG00000020899, ENSOARG00000004154, ENSOARG00000010376, ENSOARG00000005011, ENSOARG00000005358, ENSOARG00000016954, ENSOARG00000013963, ENSOARG00000008876	1089	118	15550	0.968078	1	0.999999	100
SMART	SM00028:TPR	7	0.566802	0.803444	ENSOARG00000020899, ENSOARG00000004154, ENSOARG00000010376, ENSOARG00000005011, ENSOARG00000005358, ENSOARG00000016954, ENSOARG00000008876	580	110	8147	0.893871	1	0.999658	100
INTERPRO	IPR013026:Tetratricopeptide repeat-containing domain	7	0.566802	0.810959	ENSOARG00000020899, ENSOARG00000004154, ENSOARG00000010376, ENSOARG00000005011, ENSOARG00000005358, ENSOARG00000016954, ENSOARG00000008876	1089	113	15550	0.884549	1	1	100
Annotation Cluster 55	Enrichment Score: 0.09813479285363925
INTERPRO	IPR020635:Tyrosine-protein kinase, catalytic domain	5	0.404858	0.769956	ENSOARG00000003932, ENSOARG00000005375, ENSOARG00000018799, ENSOARG00000017153, ENSOARG00000012180	1089	74	15550	0.964808	1	1	100
SMART	SM00219:TyrKc	5	0.404858	0.7812	ENSOARG00000003932, ENSOARG00000005375, ENSOARG00000018799, ENSOARG00000017153, ENSOARG00000012180	580	74	8147	0.949091	1	0.9997	100
UP_KEYWORDS	Tyrosine-protein kinase	4	0.323887	0.800308	ENSOARG00000005375, ENSOARG00000018799, ENSOARG00000017153, ENSOARG00000012180	1160	60	16570	0.952299	1	0.995497	100
INTERPRO	IPR008266:Tyrosine-protein kinase, active site	5	0.404858	0.841348	ENSOARG00000003932, ENSOARG00000005375, ENSOARG00000018799, ENSOARG00000017153, ENSOARG00000012180	1089	83	15550	0.86019	1	1	100
Annotation Cluster 56	Enrichment Score: 0.08504959040581093
INTERPRO	IPR001254:Peptidase S1	7	0.566802	0.767908	ENSOARG00000019961, ENSOARG00000004658, ENSOARG00000004379, ENSOARG00000007904, ENSOARG00000015635, ENSOARG00000004515, ENSOARG00000007366	1089	107	15550	0.93415	1	1	100
INTERPRO	IPR001314:Peptidase S1A, chymotrypsin-type	6	0.48583	0.830985	ENSOARG00000004658, ENSOARG00000004379, ENSOARG00000007904, ENSOARG00000015635, ENSOARG00000004515, ENSOARG00000007366	1089	99	15550	0.865403	1	1	100
SMART	SM00020:Tryp_SPc	6	0.48583	0.870862	ENSOARG00000004658, ENSOARG00000004379, ENSOARG00000007904, ENSOARG00000015635, ENSOARG00000004515, ENSOARG00000007366	580	104	8147	0.810378	1	0.999943	100
Annotation Cluster 57	Enrichment Score: 0.07515459544602549
INTERPRO	IPR013098:Immunoglobulin I-set	8	0.647773	0.693446	ENSOARG00000005375, ENSOARG00000014133, ENSOARG00000016969, ENSOARG00000012180, ENSOARG00000020893, ENSOARG00000007872, ENSOARG00000004732, ENSOARG00000005275	1089	114	15550	1.00205	1	0.999998	100
INTERPRO	IPR003598:Immunoglobulin subtype 2	10	0.809717	0.921846	ENSOARG00000006301, ENSOARG00000015844, ENSOARG00000005375, ENSOARG00000014133, ENSOARG00000016969, ENSOARG00000012180, ENSOARG00000020893, ENSOARG00000007872, ENSOARG00000004732, ENSOARG00000005275	1089	190	15550	0.751534	1	1	100
SMART	SM00408:IGc2	10	0.809717	0.930819	ENSOARG00000006301, ENSOARG00000015844, ENSOARG00000005375, ENSOARG00000014133, ENSOARG00000016969, ENSOARG00000012180, ENSOARG00000020893, ENSOARG00000007872, ENSOARG00000004732, ENSOARG00000005275	580	190	8147	0.739292	1	0.999995	100
Annotation Cluster 58	Enrichment Score: 0.061999759231892895
GOTERM_MF_DIRECT	GO:0003735~structural constituent of ribosome	12	0.97166	0.830885	ENSOARG00000000332, ENSOARG00000009534, ENSOARG00000008170, ENSOARG00000010977, ENSOARG00000016758, ENSOARG00000017330, ENSOARG00000005397, ENSOARG00000019826, ENSOARG00000012266, ENSOARG00000020159, ENSOARG00000000822, ENSOARG00000020156	773	189	10488	0.861455	1	0.999997	100
KEGG_PATHWAY	oas03010:Ribosome	11	0.890688	0.881189	ENSOARG00000000332, ENSOARG00000010977, ENSOARG00000016758, ENSOARG00000017330, ENSOARG00000005397, ENSOARG00000019826, ENSOARG00000012266, ENSOARG00000020159, ENSOARG00000000822, ENSOARG00000015502, ENSOARG00000020156	470	224	7729	0.807551	1	0.982236	100
GOTERM_BP_DIRECT	GO:0006412~translation	11	0.890688	0.890001	ENSOARG00000000332, ENSOARG00000008170, ENSOARG00000010977, ENSOARG00000016758, ENSOARG00000017330, ENSOARG00000005397, ENSOARG00000019826, ENSOARG00000012266, ENSOARG00000020159, ENSOARG00000000822, ENSOARG00000020156	769	191	10659	0.798269	1	1	100
Annotation Cluster 59	Enrichment Score: 0.057995207272686734
INTERPRO	IPR001660:Sterile alpha motif domain	5	0.404858	0.819924	ENSOARG00000010770, ENSOARG00000004086, ENSOARG00000001523, ENSOARG00000003980, ENSOARG00000017153	1089	80	15550	0.892447	1	1	100
SMART	SM00454:SAM	4	0.323887	0.889221	ENSOARG00000004086, ENSOARG00000001523, ENSOARG00000003980, ENSOARG00000017153	580	71	8147	0.791355	1	0.999964	100
INTERPRO	IPR013761:Sterile alpha motif/pointed domain	5	0.404858	0.918821	ENSOARG00000010770, ENSOARG00000004086, ENSOARG00000001523, ENSOARG00000003980, ENSOARG00000017153	1089	98	15550	0.728528	1	1	100
Annotation Cluster 60	Enrichment Score: 0.045175985184732426
INTERPRO	IPR003599:Immunoglobulin subtype	19	1.53846	0.855492	ENSOARG00000020105, ENSOARG00000005375, ENSOARG00000020112, ENSOARG00000015632, ENSOARG00000020893, ENSOARG00000004732, ENSOARG00000006301, ENSOARG00000015844, ENSOARG00000008262, ENSOARG00000008253, ENSOARG00000008430, ENSOARG00000015677, ENSOARG00000014133, ENSOARG00000016969, ENSOARG00000006962, ENSOARG00000002229, ENSOARG00000012180, ENSOARG00000007872, ENSOARG00000005275	1089	318	15550	0.853157	1	1	100
SMART	SM00409:IG	19	1.53846	0.874182	ENSOARG00000020105, ENSOARG00000005375, ENSOARG00000020112, ENSOARG00000015632, ENSOARG00000020893, ENSOARG00000004732, ENSOARG00000006301, ENSOARG00000015844, ENSOARG00000008262, ENSOARG00000008253, ENSOARG00000008430, ENSOARG00000015677, ENSOARG00000014133, ENSOARG00000016969, ENSOARG00000006962, ENSOARG00000002229, ENSOARG00000012180, ENSOARG00000007872, ENSOARG00000005275	580	318	8147	0.839259	1	0.999943	100
INTERPRO	IPR007110:Immunoglobulin-like domain	21	1.7004	0.97871	ENSOARG00000020105, ENSOARG00000005375, ENSOARG00000020112, ENSOARG00000015632, ENSOARG00000020893, ENSOARG00000004732, ENSOARG00000006301, ENSOARG00000015844, ENSOARG00000008262, ENSOARG00000008253, ENSOARG00000008430, ENSOARG00000015677, ENSOARG00000014133, ENSOARG00000002911, ENSOARG00000006962, ENSOARG00000016969, ENSOARG00000007389, ENSOARG00000002229, ENSOARG00000012180, ENSOARG00000007872,…	1089	422	15550	0.710574	1	1	100
Annotation Cluster 61	Enrichment Score: 0.04372926361603268
KEGG_PATHWAY	oas05332:Graft-versus-host disease	3	0.242915	0.88121	ENSOARG00000001958, ENSOARG00000020112, ENSOARG00000007389	470	59	7729	0.83617	1	0.981723	100
KEGG_PATHWAY	oas05330:Allograft rejection	3	0.242915	0.90748	ENSOARG00000001958, ENSOARG00000020112, ENSOARG00000007389	470	64	7729	0.770844	1	0.985446	100
KEGG_PATHWAY	oas04940:Type I diabetes mellitus	3	0.242915	0.924476	ENSOARG00000001958, ENSOARG00000020112, ENSOARG00000007389	470	68	7729	0.725501	1	0.98855	100

## Sheet: Table S5
Supplementary Table S8: List of 1,688 candidate genes located on the candidate genomic regions identified according to the Oar v3.1 ovine reference genome (http://www.livestockgenomics.csiro.au/sheep/oar3.1.php). Identifications of the genes and their transcripts (totalling 1,974 entries) , the ovine chromosome (OAR) on which the genes are located, the positions (in bp) for gene start and gene en…
Gene stable ID	Transcript stable ID	OAR	Gene start (bp)	Gene end (bp)	Gene name	Gene description
ENSOARG00000018591	ENSOART00000020259	1	79292408	79517488	COL11A1	collagen type XI alpha 1 chain [Source:HGNC Symbol;Acc:HGNC:2186]
ENSOARG00000018719	ENSOART00000020379	1	79964865	79992602	RNPC3	RNA binding region (RNP1, RRM) containing 3 [Source:HGNC Symbol;Acc:HGNC:18666]
ENSOARG00000018733	ENSOART00000020394	1	80058796	80105757		alpha-amylase 2B [Source:NCBI gene;Acc:101118831]
ENSOARG00000018733	ENSOART00000020395	1	80058796	80105757		alpha-amylase 2B [Source:NCBI gene;Acc:101118831]
ENSOARG00000018733	ENSOART00000020396	1	80058796	80105757		alpha-amylase 2B [Source:NCBI gene;Acc:101118831]
ENSOARG00000010862	ENSOART00000011814	1	80200456	80201562
ENSOARG00000010977	ENSOART00000011936	1	80442394	80442645		40S ribosomal protein S27-like [Source:NCBI gene;Acc:101119090]
ENSOARG00000015635	ENSOART00000017017	1	136961183	137107011	TMPRSS15	transmembrane serine protease 15 [Source:HGNC Symbol;Acc:HGNC:9490]
ENSOARG00000015708	ENSOART00000017096	1	137110839	137133205	CHODL	chondrolectin [Source:HGNC Symbol;Acc:HGNC:17807]
ENSOARG00000015708	ENSOART00000017098	1	137110839	137133205	CHODL	chondrolectin [Source:HGNC Symbol;Acc:HGNC:17807]
ENSOARG00000015776	ENSOART00000017175	1	137622166	137648808	C21orf91	chromosome 21 open reading frame 91 [Source:HGNC Symbol;Acc:HGNC:16459]
ENSOARG00000015790	ENSOART00000017191	1	137814444	137830717	BTG3	BTG anti-proliferation factor 3 [Source:NCBI gene;Acc:100620049]
ENSOARG00000015844	ENSOART00000017254	1	137831616	137895592		CXADR Ig-like cell adhesion molecule [Source:NCBI gene;Acc:101116618]
ENSOARG00000015844	ENSOART00000017255	1	137831616	137895592		CXADR Ig-like cell adhesion molecule [Source:NCBI gene;Acc:101116618]
ENSOARG00000015912	ENSOART00000017323	1	138777528	138777940
ENSOARG00000015924	ENSOART00000017341	1	139229847	139230770
ENSOARG00000016976	ENSOART00000018486	1	153695792	153719543	VGLL3	vestigial like family member 3 [Source:HGNC Symbol;Acc:HGNC:24327]
ENSOARG00000016988	ENSOART00000018499	1	153919539	153923259
ENSOARG00000016995	ENSOART00000018506	1	154008574	154021573	CHMP2B	charged multivesicular body protein 2B [Source:HGNC Symbol;Acc:HGNC:24537]
ENSOARG00000017058	ENSOART00000018570	1	154027868	154043592	POU1F1	POU class 1 homeobox 1 [Source:NCBI gene;Acc:443370]
ENSOARG00000001305	ENSOART00000001393	1	154583704	154584804	HTR1F	5-hydroxytryptamine receptor 1F [Source:HGNC Symbol;Acc:HGNC:5292]
ENSOARG00000001338	ENSOART00000001435	1	154633839	154634342	CGGBP1	CGG triplet repeat binding protein 1 [Source:HGNC Symbol;Acc:HGNC:1888]
ENSOARG00000017077	ENSOART00000018588	1	154689452	154724411	ZNF654	zinc finger protein 654 [Source:HGNC Symbol;Acc:HGNC:25612]
ENSOARG00000017138	ENSOART00000018650	1	154733632	154740076	C3orf38	chromosome 3 open reading frame 38 [Source:HGNC Symbol;Acc:HGNC:28384]
ENSOARG00000001385	ENSOART00000001483	1	155066999	155067805
ENSOARG00000017153	ENSOART00000018668	1	155657166	156061625	EPHA3	EPH receptor A3 [Source:HGNC Symbol;Acc:HGNC:3387]
ENSOARG00000017202	ENSOART00000018717	1	156416633	156417529
ENSOARG00000017273	ENSOART00000018803	1	156720183	156786262	PROS1	protein S [Source:HGNC Symbol;Acc:HGNC:9456]
ENSOARG00000017273	ENSOART00000018804	1	156720183	156786262	PROS1	protein S [Source:HGNC Symbol;Acc:HGNC:9456]
ENSOARG00000017337	ENSOART00000018874	1	156816038	156875825	ARL13B	ADP ribosylation factor like GTPase 13B [Source:HGNC Symbol;Acc:HGNC:25419]
ENSOARG00000001421	ENSOART00000001522	1	156839616	156840491	STX19	syntaxin 19 [Source:HGNC Symbol;Acc:HGNC:19300]
ENSOARG00000017347	ENSOART00000018886	1	156884087	156944173	NSUN3	NOP2/Sun RNA methyltransferase 3 [Source:HGNC Symbol;Acc:HGNC:26208]
ENSOARG00000019977	ENSOART00000021751	1	183898068	184274141	STXBP5L	syntaxin binding protein 5 like [Source:HGNC Symbol;Acc:HGNC:30757]
ENSOARG00000019977	ENSOART00000021752	1	183898068	184274141	STXBP5L	syntaxin binding protein 5 like [Source:HGNC Symbol;Acc:HGNC:30757]
ENSOARG00000020009	ENSOART00000021785	1	184232538	184335029	POLQ	DNA polymerase theta [Source:HGNC Symbol;Acc:HGNC:9186]
ENSOARG00000020026	ENSOART00000021804	1	184366112	184369167
ENSOARG00000020029	ENSOART00000021807	1	184374043	184390660	FBXO40	F-box protein 40 [Source:HGNC Symbol;Acc:HGNC:29816]
ENSOARG00000020050	ENSOART00000021832	1	184395875	184425338	HCLS1	hematopoietic cell-specific Lyn substrate 1 [Source:HGNC Symbol;Acc:HGNC:4844]
ENSOARG00000020062	ENSOART00000021843	1	184434062	184498324	GOLGB1	golgin B1 [Source:HGNC Symbol;Acc:HGNC:4429]
ENSOARG00000020068	ENSOART00000021848	1	184527425	184562210	IQCB1	IQ motif containing B1 [Source:HGNC Symbol;Acc:HGNC:28949]
ENSOARG00000020073	ENSOART00000021853	1	184533753	184535539
ENSOARG00000020078	ENSOART00000021861	1	184567855	184619155	EAF2	ELL associated factor 2 [Source:HGNC Symbol;Acc:HGNC:23115]
ENSOARG00000020078	ENSOART00000021862	1	184567855	184619155	EAF2	ELL associated factor 2 [Source:HGNC Symbol;Acc:HGNC:23115]
ENSOARG00000020086	ENSOART00000021871	1	184627807	184668684		solute carrier family 15 member 2 [Source:NCBI gene;Acc:101111412]
ENSOARG00000020092	ENSOART00000021875	1	184703640	184734131
ENSOARG00000020105	ENSOART00000021889	1	184743764	184775412	ILDR1	immunoglobulin like domain containing receptor 1 [Source:HGNC Symbol;Acc:HGNC:28741]
ENSOARG00000020112	ENSOART00000021896	1	184802052	184866057	CD86	CD86 molecule [Source:NCBI gene;Acc:554318]
ENSOARG00000020112	ENSOART00000021898	1	184802052	184866057	CD86	CD86 molecule [Source:NCBI gene;Acc:554318]
ENSOARG00000020119	ENSOART00000021904	1	184975127	185003948	CASR	calcium sensing receptor [Source:HGNC Symbol;Acc:HGNC:1514]
ENSOARG00000001944	ENSOART00000002092	1	185037481	185037819
ENSOARG00000020121	ENSOART00000021906	1	185039018	185050404	CSTA	cystatin A [Source:HGNC Symbol;Acc:HGNC:2481]
ENSOARG00000020125	ENSOART00000021911	1	185062561	185083040	CCDC58	coiled-coil domain containing 58 [Source:HGNC Symbol;Acc:HGNC:31136]
ENSOARG00000020132	ENSOART00000021918	1	185084260	185123825	FAM162A	family with sequence similarity 162 member A [Source:HGNC Symbol;Acc:HGNC:17865]
ENSOARG00000020132	ENSOART00000021919	1	185084260	185123825	FAM162A	family with sequence similarity 162 member A [Source:HGNC Symbol;Acc:HGNC:17865]
ENSOARG00000001983	ENSOART00000002133	1	185127233	185128225	WDR5B	WD repeat domain 5B [Source:HGNC Symbol;Acc:HGNC:17826]
ENSOARG00000020139	ENSOART00000021927	1	185138676	185178639	KPNA1	karyopherin subunit alpha 1 [Source:HGNC Symbol;Acc:HGNC:6394]
ENSOARG00000020150	ENSOART00000021938	1	185222510	185246839	PARP9	poly(ADP-ribose) polymerase family member 9 [Source:HGNC Symbol;Acc:HGNC:24118]
ENSOARG00000020150	ENSOART00000021939	1	185222510	185246839	PARP9	poly(ADP-ribose) polymerase family member 9 [Source:HGNC Symbol;Acc:HGNC:24118]
ENSOARG00000020153	ENSOART00000021942	1	185253157	185259246	DTX3L	deltex E3 ubiquitin ligase 3L [Source:HGNC Symbol;Acc:HGNC:30323]
ENSOARG00000020160	ENSOART00000021950	1	185275238	185325662	PARP14	poly(ADP-ribose) polymerase family member 14 [Source:HGNC Symbol;Acc:HGNC:29232]
ENSOARG00000020164	ENSOART00000021952	1	185331758	185392292	HSPBAP1	HSPB1 associated protein 1 [Source:HGNC Symbol;Acc:HGNC:16389]
ENSOARG00000020164	ENSOART00000021953	1	185331758	185392292	HSPBAP1	HSPB1 associated protein 1 [Source:HGNC Symbol;Acc:HGNC:16389]
ENSOARG00000020167	ENSOART00000021958	1	185393697	185489776	SLC49A4	solute carrier family 49 member 4 [Source:HGNC Symbol;Acc:HGNC:16628]
ENSOARG00000020173	ENSOART00000021964	1	185521338	185559506	SEMA5B	semaphorin 5B [Source:HGNC Symbol;Acc:HGNC:10737]
ENSOARG00000020177	ENSOART00000021971	1	185701829	185793885	PDIA5	protein disulfide isomerase family A member 5 [Source:NCBI gene;Acc:100302347]
ENSOARG00000020182	ENSOART00000021975	1	185843955	185933005	SEC22A	SEC22 homolog A, vesicle trafficking protein [Source:HGNC Symbol;Acc:HGNC:20260]
ENSOARG00000020186	ENSOART00000021982	1	185960551	186107015	ADCY5	adenylate cyclase 5 [Source:HGNC Symbol;Acc:HGNC:236]
ENSOARG00000020722	ENSOART00000022574	1	209396858	210288092	NAALADL2	N-acetylated alpha-linked acidic dipeptidase like 2 [Source:HGNC Symbol;Acc:HGNC:23219]
ENSOARG00000020726	ENSOART00000022579	1	211172611	211178653
ENSOARG00000020729	ENSOART00000022582	1	211704259	211710680
ENSOARG00000020731	ENSOART00000022584	1	211941276	211942651
ENSOARG00000005185	ENSOART00000005644	2	129922	171395	SH3YL1	SH3 and SYLF domain containing 1 [Source:HGNC Symbol;Acc:HGNC:29546]
ENSOARG00000005204	ENSOART00000005672	2	191516	205711	ACP1	acid phosphatase 1 [Source:HGNC Symbol;Acc:HGNC:122]
ENSOARG00000005204	ENSOART00000005673	2	191516	205711	ACP1	acid phosphatase 1 [Source:HGNC Symbol;Acc:HGNC:122]
ENSOARG00000005219	ENSOART00000005689	2	481423	485096	TMEM18	transmembrane protein 18 [Source:HGNC Symbol;Acc:HGNC:25257]
ENSOARG00000005233	ENSOART00000005708	2	623903	703093	SNTG2	syntrophin gamma 2 [Source:HGNC Symbol;Acc:HGNC:13741]
ENSOARG00000005250	ENSOART00000005728	2	709822	725442
ENSOARG00000005275	ENSOART00000005754	2	747567	786165	PXDN	peroxidasin [Source:HGNC Symbol;Acc:HGNC:14966]
ENSOARG00000005304	ENSOART00000005791	2	826447	918784	MYT1L	myelin transcription factor 1 like [Source:HGNC Symbol;Acc:HGNC:7623]
ENSOARG00000005326	ENSOART00000005803	2	1476611	1477494
ENSOARG00000005339	ENSOART00000005820	2	1721900	1788209	EIPR1	EARP complex and GARP complex interacting protein 1 [Source:HGNC Symbol;Acc:HGNC:12383]
ENSOARG00000005358	ENSOART00000005841	2	1798072	1827348	TRAPPC12	trafficking protein particle complex 12 [Source:HGNC Symbol;Acc:HGNC:24284]
ENSOARG00000005369	ENSOART00000005851	2	1837904	1843405	ADI1	acireductone dioxygenase 1 [Source:HGNC Symbol;Acc:HGNC:30576]
ENSOARG00000005386	ENSOART00000005870	2	1872030	1880685
ENSOARG00000005397	ENSOART00000005880	2	1893053	1898364	RPS7	ribosomal protein S7 [Source:HGNC Symbol;Acc:HGNC:10440]
ENSOARG00000005410	ENSOART00000005892	2	1904862	1923764	COLEC11	collectin subfamily member 11 [Source:HGNC Symbol;Acc:HGNC:17213]
ENSOARG00000005424	ENSOART00000005914	2	1935687	1955528	ALLC	allantoicase [Source:HGNC Symbol;Acc:HGNC:17377]
ENSOARG00000005442	ENSOART00000005930	2	1964082	2034097
ENSOARG00000002911	ENSOART00000003150	2	2089152	2089982		transmembrane protein 81 [Source:NCBI gene;Acc:101121314]
ENSOARG00000005457	ENSOART00000005945	2	2131909	2147663	STOM	stomatin [Source:HGNC Symbol;Acc:HGNC:3383]
ENSOARG00000005473	ENSOART00000005971	2	2156199	2187147	GSN	gelsolin [Source:NCBI gene;Acc:100579169]
ENSOARG00000005498	ENSOART00000005989	2	2285572	2296785	RAB14	RAB14, member RAS oncogene family [Source:HGNC Symbol;Acc:HGNC:16524]
ENSOARG00000005498	ENSOART00000005992	2	2285572	2296785	RAB14	RAB14, member RAS oncogene family [Source:HGNC Symbol;Acc:HGNC:16524]
ENSOARG00000005528	ENSOART00000006035	2	2300219	2382891	CNTRL	centriolin [Source:HGNC Symbol;Acc:HGNC:1858]
ENSOARG00000005528	ENSOART00000006035	2	2300219	2382891	CNTRL	centriolin [Source:HGNC Symbol;Acc:HGNC:1858]
ENSOARG00000005550	ENSOART00000006045	2	2398313	2404519
ENSOARG00000005582	ENSOART00000006099	2	2450213	2539826	C5	complement C5 [Source:HGNC Symbol;Acc:HGNC:1331]
ENSOARG00000005613	ENSOART00000006115	2	2563277	2584501	TRAF1	TNF receptor associated factor 1 [Source:HGNC Symbol;Acc:HGNC:12031]
ENSOARG00000005631	ENSOART00000006135	2	2621506	2639926	PHF19	PHD finger protein 19 [Source:HGNC Symbol;Acc:HGNC:24566]
ENSOARG00000005644	ENSOART00000006149	2	2646508	2661669
ENSOARG00000005661	ENSOART00000006168	2	2665677	2685433	PSMD5	proteasome 26S subunit, non-ATPase 5 [Source:HGNC Symbol;Acc:HGNC:9563]
ENSOARG00000005677	ENSOART00000006182	2	2687298	2688739	B3GNT10	UDP-GlcNAc:betaGal beta-1,3-N-acetylglucosaminyltransferase 10 (putative) [Source:HGNC Symbol;Acc:HGNC:53652]
ENSOARG00000005690	ENSOART00000006198	2	2693449	2722938	FBXW2	F-box and WD repeat domain containing 2 [Source:HGNC Symbol;Acc:HGNC:13608]
ENSOARG00000005705	ENSOART00000006215	2	2775352	2853981	MEGF9	multiple EGF like domains 9 [Source:HGNC Symbol;Acc:HGNC:3234]
ENSOARG00000005733	ENSOART00000006249	2	2884346	3042528	CDK5RAP2	CDK5 regulatory subunit associated protein 2 [Source:HGNC Symbol;Acc:HGNC:18672]
ENSOARG00000005756	ENSOART00000006268	2	4115880	4262567	BRINP1	BMP/retinoic acid inducible neural specific 1 [Source:HGNC Symbol;Acc:HGNC:2687]
ENSOARG00000006896	ENSOART00000007493	2	12957435	12993889	TXNDC8	thioredoxin domain containing 8 [Source:HGNC Symbol;Acc:HGNC:31454]
ENSOARG00000006916	ENSOART00000007519	2	13016557	13028295	TXN	thioredoxin [Source:NCBI gene;Acc:443439]
ENSOARG00000006931	ENSOART00000007533	2	13083166	13090433	C9orf152	chromosome 9 open reading frame 152 [Source:HGNC Symbol;Acc:HGNC:31455]
ENSOARG00000006946	ENSOART00000007552	2	13115138	13629521	PALM2-AKAP2	PALM2-AKAP2 fusion [Source:HGNC Symbol;Acc:HGNC:33529]
ENSOARG00000006968	ENSOART00000007582	2	13790622	13898273	PTPN3	protein tyrosine phosphatase non-receptor type 3 [Source:HGNC Symbol;Acc:HGNC:9655]
ENSOARG00000007009	ENSOART00000007632	2	13993990	14101668	EPB41L4B	erythrocyte membrane protein band 4.1 like 4B [Source:HGNC Symbol;Acc:HGNC:19818]
ENSOARG00000007009	ENSOART00000007633	2	13993990	14101668	EPB41L4B	erythrocyte membrane protein band 4.1 like 4B [Source:HGNC Symbol;Acc:HGNC:19818]
ENSOARG00000007036	ENSOART00000007656	2	14111667	14132972	FRRS1L	ferric chelate reductase 1 like [Source:HGNC Symbol;Acc:HGNC:1362]
ENSOARG00000007057	ENSOART00000007681	2	14145883	14219671	TMEM245	transmembrane protein 245 [Source:HGNC Symbol;Acc:HGNC:1363]
ENSOARG00000007076	ENSOART00000007702	2	14236718	14281776	CTNNAL1	catenin alpha like 1 [Source:HGNC Symbol;Acc:HGNC:2512]
ENSOARG00000007093	ENSOART00000007720	2	14285230	14291163	ABITRAM	actin binding transcription modulator [Source:HGNC Symbol;Acc:HGNC:1364]
ENSOARG00000007124	ENSOART00000007758	2	14295029	14350764	ELP1	elongator complex protein 1 [Source:HGNC Symbol;Acc:HGNC:5959]
ENSOARG00000003016	ENSOART00000003268	2	14357744	14358997	ACTL7B	actin like 7B [Source:HGNC Symbol;Acc:HGNC:162]
ENSOARG00000007283	ENSOART00000007917	2	17448923	17496426	FSD1L	fibronectin type III and SPRY domain containing 1 like [Source:HGNC Symbol;Acc:HGNC:13753]
ENSOARG00000007301	ENSOART00000007943	2	17572929	17681142	SLC44A1	solute carrier family 44 member 1 [Source:HGNC Symbol;Acc:HGNC:18798]
ENSOARG00000007301	ENSOART00000007946	2	17572929	17681142	SLC44A1	solute carrier family 44 member 1 [Source:HGNC Symbol;Acc:HGNC:18798]
ENSOARG00000003063	ENSOART00000003315	2	17946313	17946492
ENSOARG00000007344	ENSOART00000008003	2	18039778	18168466	ABCA1	ATP binding cassette subfamily A member 1 [Source:HGNC Symbol;Acc:HGNC:29]
ENSOARG00000007371	ENSOART00000008023	2	18194657	18205253	NIPSNAP3A	nipsnap homolog 3A [Source:HGNC Symbol;Acc:HGNC:23619]
ENSOARG00000003088	ENSOART00000003344	2	18273095	18274048		olfactory receptor 13C7-like [Source:NCBI gene;Acc:101103627]
ENSOARG00000003108	ENSOART00000003369	2	18314820	18315773	OR13C8	olfactory receptor family 13 subfamily C member 8 [Source:HGNC Symbol;Acc:HGNC:15103]
ENSOARG00000003137	ENSOART00000003402	2	18371736	18372764	OR13C3	olfactory receptor family 13 subfamily C member 3 [Source:HGNC Symbol;Acc:HGNC:14704]
ENSOARG00000007384	ENSOART00000008034	2	18438708	18441420
ENSOARG00000007384	ENSOART00000008035	2	18438708	18441420
ENSOARG00000003165	ENSOART00000003434	2	18473951	18474895		olfactory receptor 13D1-like [Source:NCBI gene;Acc:101105392]
ENSOARG00000003194	ENSOART00000003462	2	18494082	18495035	OR13C4	olfactory receptor family 13 subfamily C member 4 [Source:HGNC Symbol;Acc:HGNC:14722]
ENSOARG00000003218	ENSOART00000003489	2	18642391	18642702
ENSOARG00000003255	ENSOART00000003530	2	18734547	18736649
ENSOARG00000007399	ENSOART00000008055	2	18870300	18918858	SMC2	structural maintenance of chromosomes 2 [Source:HGNC Symbol;Acc:HGNC:14011]
ENSOARG00000007417	ENSOART00000008070	2	20135042	20162654
ENSOARG00000003281	ENSOART00000003558	2	20703057	20703518
ENSOARG00000007440	ENSOART00000008115	2	21252157	21459411	GRIN3A	glutamate ionotropic receptor NMDA type subunit 3A [Source:HGNC Symbol;Acc:HGNC:16767]
ENSOARG00000007440	ENSOART00000008117	2	21252157	21459411	GRIN3A	glutamate ionotropic receptor NMDA type subunit 3A [Source:HGNC Symbol;Acc:HGNC:16767]
ENSOARG00000007464	ENSOART00000008126	2	21434682	21435203
ENSOARG00000007489	ENSOART00000008159	2	21469240	21493917	RNF20	ring finger protein 20 [Source:HGNC Symbol;Acc:HGNC:10062]
ENSOARG00000007511	ENSOART00000008181	2	21476904	21623190	ALDOB	aldolase, fructose-bisphosphate B [Source:NCBI gene;Acc:443440]
ENSOARG00000007528	ENSOART00000008193	2	21635199	21645466	ZNF189	zinc finger protein 189 [Source:HGNC Symbol;Acc:HGNC:12980]
ENSOARG00000007538	ENSOART00000008207	2	21645951	21653121	MRPL50	mitochondrial ribosomal protein L50 [Source:HGNC Symbol;Acc:HGNC:16654]
ENSOARG00000007552	ENSOART00000008219	2	21711514	21717712
ENSOARG00000007570	ENSOART00000008241	2	21730193	21873691	PLPPR1	phospholipid phosphatase related 1 [Source:HGNC Symbol;Acc:HGNC:25993]
ENSOARG00000007570	ENSOART00000008243	2	21730193	21873691	PLPPR1	phospholipid phosphatase related 1 [Source:HGNC Symbol;Acc:HGNC:25993]
ENSOARG00000012515	ENSOART00000013616	2	59899679	60402674	PCSK5	proprotein convertase subtilisin/kexin type 5 [Source:HGNC Symbol;Acc:HGNC:8747]
ENSOARG00000012533	ENSOART00000013624	2	60586903	60588041
ENSOARG00000012552	ENSOART00000013647	2	61152307	61207253	OSTF1	osteoclast stimulating factor 1 [Source:HGNC Symbol;Acc:HGNC:8510]
ENSOARG00000012552	ENSOART00000013650	2	61152307	61207253	OSTF1	osteoclast stimulating factor 1 [Source:HGNC Symbol;Acc:HGNC:8510]
ENSOARG00000012574	ENSOART00000013673	2	61219642	61228945	NMRK1	nicotinamide riboside kinase 1 [Source:HGNC Symbol;Acc:HGNC:26057]
ENSOARG00000012588	ENSOART00000013689	2	61274631	61304613	CARNMT1	carnosine N-methyltransferase 1 [Source:HGNC Symbol;Acc:HGNC:23435]
ENSOARG00000012601	ENSOART00000013700	2	61311924	61317146	C9orf40	chromosome 9 open reading frame 40 [Source:HGNC Symbol;Acc:HGNC:23433]
ENSOARG00000012634	ENSOART00000013749	2	61350600	61516249	TRPM6	transient receptor potential cation channel subfamily M member 6 [Source:HGNC Symbol;Acc:HGNC:17995]
ENSOARG00000012634	ENSOART00000013749	2	61350600	61516249	TRPM6	transient receptor potential cation channel subfamily M member 6 [Source:HGNC Symbol;Acc:HGNC:17995]
ENSOARG00000012659	ENSOART00000013762	2	61553322	61762284	RORB	RAR related orphan receptor B [Source:NCBI gene;Acc:100169935]
ENSOARG00000012672	ENSOART00000013776	2	62999570	63011634	ANXA1	annexin A1 [Source:HGNC Symbol;Acc:HGNC:533]
ENSOARG00000012689	ENSOART00000013795	2	63122614	63138890
ENSOARG00000012705	ENSOART00000013815	2	63232708	63288217	ALDH1A1	aldehyde dehydrogenase 1 family member A1 [Source:NCBI gene;Acc:443343]
ENSOARG00000012725	ENSOART00000013836	2	63345678	63451015	TMC1	transmembrane channel like 1 [Source:HGNC Symbol;Acc:HGNC:16513]
ENSOARG00000012725	ENSOART00000013836	2	63345678	63451015	TMC1	transmembrane channel like 1 [Source:HGNC Symbol;Acc:HGNC:16513]
ENSOARG00000012725	ENSOART00000013838	2	63345678	63451015	TMC1	transmembrane channel like 1 [Source:HGNC Symbol;Acc:HGNC:16513]
ENSOARG00000012725	ENSOART00000013838	2	63345678	63451015	TMC1	transmembrane channel like 1 [Source:HGNC Symbol;Acc:HGNC:16513]
ENSOARG00000012740	ENSOART00000013848	2	63733447	63740902	ZFAND5	zinc finger AN1-type containing 5 [Source:NCBI gene;Acc:100302558]
ENSOARG00000012755	ENSOART00000013865	2	63751773	63962485	GDA	guanine deaminase [Source:HGNC Symbol;Acc:HGNC:4212]
ENSOARG00000012755	ENSOART00000013869	2	63751773	63962485	GDA	guanine deaminase [Source:HGNC Symbol;Acc:HGNC:4212]
ENSOARG00000008400	ENSOART00000009140	2	64094765	64094887
ENSOARG00000012771	ENSOART00000013882	2	64153054	64182746	C9orf85	chromosome 9 open reading frame 85 [Source:HGNC Symbol;Acc:HGNC:28784]
ENSOARG00000012771	ENSOART00000013882	2	64153054	64182746	C9orf85	chromosome 9 open reading frame 85 [Source:HGNC Symbol;Acc:HGNC:28784]
ENSOARG00000012786	ENSOART00000013893	2	64216733	64258592	ABHD17B	abhydrolase domain containing 17B [Source:HGNC Symbol;Acc:HGNC:24278]
ENSOARG00000008425	ENSOART00000009165	2	64326807	64327019		ATP synthase subunit e, mitochondrial [Source:NCBI gene;Acc:101102454]
ENSOARG00000008425	ENSOART00000009165	2	64326807	64327019		ATP synthase subunit e, mitochondrial [Source:NCBI gene;Acc:101102454]
ENSOARG00000012805	ENSOART00000013932	2	64376666	64436803	CEMIP2	cell migration inducing hyaluronidase 2 [Source:HGNC Symbol;Acc:HGNC:11869]
ENSOARG00000013934	ENSOART00000015188	2	82797004	82947907	FREM1	FRAS1 related extracellular matrix 1 [Source:HGNC Symbol;Acc:HGNC:23399]
ENSOARG00000013963	ENSOART00000015210	2	83116836	83265347	TTC39B	tetratricopeptide repeat domain 39B [Source:HGNC Symbol;Acc:HGNC:23704]
ENSOARG00000013981	ENSOART00000015223	2	83346854	83383884	SNAPC3	small nuclear RNA activating complex polypeptide 3 [Source:HGNC Symbol;Acc:HGNC:11136]
ENSOARG00000014002	ENSOART00000015250	2	83388239	83424864	PSIP1	PC4 and SFRS1 interacting protein 1 [Source:NCBI gene;Acc:100233239]
ENSOARG00000014002	ENSOART00000015252	2	83388239	83424864	PSIP1	PC4 and SFRS1 interacting protein 1 [Source:NCBI gene;Acc:100233239]
ENSOARG00000014032	ENSOART00000015288	2	83456449	83799094	CCDC171	coiled-coil domain containing 171 [Source:HGNC Symbol;Acc:HGNC:29828]
ENSOARG00000008613	ENSOART00000009376	2	84033137	84033205
ENSOARG00000014059	ENSOART00000015307	2	84290339	84688738	BNC2	basonuclin 2 [Source:HGNC Symbol;Acc:HGNC:30988]
ENSOARG00000014084	ENSOART00000015346	2	84991360	85341142	CNTLN	centlein [Source:HGNC Symbol;Acc:HGNC:23432]
ENSOARG00000014106	ENSOART00000015363	2	85475187	85651232	SH3GL2	SH3 domain containing GRB2 like 2, endophilin A1 [Source:HGNC Symbol;Acc:HGNC:10831]
ENSOARG00000014133	ENSOART00000015405	2	86407235	86900674	ADAMTSL1	ADAMTS like 1 [Source:HGNC Symbol;Acc:HGNC:14632]
ENSOARG00000016802	ENSOART00000018302	2	126239977	126532778	PDE1A	phosphodiesterase 1A [Source:HGNC Symbol;Acc:HGNC:8774]
ENSOARG00000016813	ENSOART00000018307	2	126553146	126676776	PPP1R1C	protein phosphatase 1 regulatory inhibitor subunit 1C [Source:HGNC Symbol;Acc:HGNC:14940]
ENSOARG00000016834	ENSOART00000018335	2	126737235	126772726	ITPRID2	ITPR interacting domain containing 2 [Source:HGNC Symbol;Acc:HGNC:11319]
ENSOARG00000016834	ENSOART00000018336	2	126737235	126772726	ITPRID2	ITPR interacting domain containing 2 [Source:HGNC Symbol;Acc:HGNC:11319]
ENSOARG00000016850	ENSOART00000018350	2	127001759	127160817	CERKL	ceramide kinase like [Source:HGNC Symbol;Acc:HGNC:21699]
ENSOARG00000016867	ENSOART00000018377	2	127163497	127254486	ITGA4	integrin subunit alpha 4 [Source:HGNC Symbol;Acc:HGNC:6140]
ENSOARG00000016885	ENSOART00000018388	2	127729490	127822135	UBE2E3	ubiquitin conjugating enzyme E2 E3 [Source:HGNC Symbol;Acc:HGNC:12479]
ENSOARG00000016905	ENSOART00000018417	2	128948331	128997669	CWC22	CWC22 spliceosome associated protein homolog [Source:HGNC Symbol;Acc:HGNC:29322]
ENSOARG00000019614	ENSOART00000021358	2	129193068	129193388
ENSOARG00000016924	ENSOART00000018437	2	129458784	129554464	ZNF385B	zinc finger protein 385B [Source:HGNC Symbol;Acc:HGNC:26332]
ENSOARG00000016943	ENSOART00000018462	2	129780255	129869619	SESTD1	SEC14 and spectrin domain containing 1 [Source:HGNC Symbol;Acc:HGNC:18379]
ENSOARG00000016969	ENSOART00000018484	2	129907617	130149171		coiled-coil domain containing 141 [Source:NCBI gene;Acc:101122576]
ENSOARG00000016985	ENSOART00000018495	2	130005395	130006277
ENSOARG00000017195	ENSOART00000018808	2	130198635	130472876	TTN	titin [Source:HGNC Symbol;Acc:HGNC:12403]
ENSOARG00000017195	ENSOART00000018808	2	130198635	130472876	TTN	titin [Source:HGNC Symbol;Acc:HGNC:12403]
ENSOARG00000004285	ENSOART00000004665	2	139486616	139831507	CERS6	ceramide synthase 6 [Source:HGNC Symbol;Acc:HGNC:23826]
ENSOARG00000019653	ENSOART00000021401	2	140017409	140017636
ENSOARG00000019653	ENSOART00000021401	2	140017409	140017636
ENSOARG00000004301	ENSOART00000004687	2	140068741	140315412	STK39	serine/threonine kinase 39 [Source:HGNC Symbol;Acc:HGNC:17717]
ENSOARG00000019658	ENSOART00000021409	2	140432670	140433650	B3GALT1	beta-1,3-galactosyltransferase 1 [Source:HGNC Symbol;Acc:HGNC:916]
ENSOARG00000004431	ENSOART00000004823	2	141116249	141165032	XIRP2	xin actin binding repeat containing 2 [Source:HGNC Symbol;Acc:HGNC:14303]
ENSOARG00000019666	ENSOART00000021416	2	141468717	141469172
ENSOARG00000004467	ENSOART00000004876	2	141958107	142039091	SCN7A	sodium voltage-gated channel alpha subunit 7 [Source:HGNC Symbol;Acc:HGNC:10594]
ENSOARG00000004675	ENSOART00000005097	2	142138376	142228357	SCN9A	sodium voltage-gated channel alpha subunit 9 [Source:HGNC Symbol;Acc:HGNC:10597]
ENSOARG00000004675	ENSOART00000005098	2	142138376	142228357	SCN9A	sodium voltage-gated channel alpha subunit 9 [Source:HGNC Symbol;Acc:HGNC:10597]
ENSOARG00000004852	ENSOART00000005300	2	142355031	142449348	SCN1A	sodium voltage-gated channel alpha subunit 1 [Source:HGNC Symbol;Acc:HGNC:10585]
ENSOARG00000005011	ENSOART00000005473	2	142467231	142560694	TTC21B	tetratricopeptide repeat domain 21B [Source:HGNC Symbol;Acc:HGNC:25660]
ENSOARG00000005138	ENSOART00000005600	2	142671470	142693811	GALNT3	polypeptide N-acetylgalactosaminyltransferase 3 [Source:HGNC Symbol;Acc:HGNC:4125]
ENSOARG00000005221	ENSOART00000005693	2	142743114	142943397	CSRNP3	cysteine and serine rich nuclear protein 3 [Source:HGNC Symbol;Acc:HGNC:30729]
ENSOARG00000005298	ENSOART00000005773	2	142845658	142846669
ENSOARG00000009208	ENSOART00000010024	2	157839873	157844175
ENSOARG00000009225	ENSOART00000010043	2	157872711	157892124	RND3	Rho family GTPase 3 [Source:HGNC Symbol;Acc:HGNC:671]
ENSOARG00000009240	ENSOART00000010058	2	158267452	158268171
ENSOARG00000009320	ENSOART00000010141	2	158705514	158721790	MMADHC	metabolism of cobalamin associated D [Source:HGNC Symbol;Acc:HGNC:25221]
ENSOARG00000009320	ENSOART00000010143	2	158705514	158721790	MMADHC	metabolism of cobalamin associated D [Source:HGNC Symbol;Acc:HGNC:25221]
ENSOARG00000009330	ENSOART00000010154	2	158772166	158810428	LYPD6	LY6/PLAUR domain containing 6 [Source:HGNC Symbol;Acc:HGNC:28751]
ENSOARG00000009420	ENSOART00000010250	2	159117024	159129409	LYPD6B	LY6/PLAUR domain containing 6B [Source:HGNC Symbol;Acc:HGNC:27018]
ENSOARG00000009508	ENSOART00000010369	2	159379526	159550634	KIF5C	kinesin family member 5C [Source:HGNC Symbol;Acc:HGNC:6325]
ENSOARG00000009618	ENSOART00000010472	2	159603473	159677031	EPC2	enhancer of polycomb homolog 2 [Source:HGNC Symbol;Acc:HGNC:24543]
ENSOARG00000009700	ENSOART00000010561	2	159880355	159937836	MBD5	methyl-CpG binding domain protein 5 [Source:HGNC Symbol;Acc:HGNC:20444]
ENSOARG00000010544	ENSOART00000011474	2	173737054	173799138	DARS	aspartyl-tRNA synthetase [Source:NCBI gene;Acc:100302097]
ENSOARG00000010614	ENSOART00000011547	2	173834091	173868287	MCM6	minichromosome maintenance complex component 6 [Source:HGNC Symbol;Acc:HGNC:6949]
ENSOARG00000010689	ENSOART00000011631	2	173878863	173926998	LCT	lactase [Source:HGNC Symbol;Acc:HGNC:6530]
ENSOARG00000010706	ENSOART00000011649	2	173931295	173953446	UBXN4	UBX domain protein 4 [Source:HGNC Symbol;Acc:HGNC:14860]
ENSOARG00000010788	ENSOART00000011745	2	173979851	174074392	R3HDM1	R3H domain containing 1 [Source:HGNC Symbol;Acc:HGNC:9757]
ENSOARG00000010922	ENSOART00000011879	2	174154965	174433571	ZRANB3	zinc finger RANBP2-type containing 3 [Source:HGNC Symbol;Acc:HGNC:25249]
ENSOARG00000010922	ENSOART00000011882	2	174154965	174433571	ZRANB3	zinc finger RANBP2-type containing 3 [Source:HGNC Symbol;Acc:HGNC:25249]
ENSOARG00000011027	ENSOART00000012000	2	174458565	174694534	RAB3GAP1	RAB3 GTPase activating protein catalytic subunit 1 [Source:HGNC Symbol;Acc:HGNC:17063]
ENSOARG00000011027	ENSOART00000012001	2	174458565	174694534	RAB3GAP1	RAB3 GTPase activating protein catalytic subunit 1 [Source:HGNC Symbol;Acc:HGNC:17063]
ENSOARG00000011104	ENSOART00000012073	2	174554170	174555954
ENSOARG00000011104	ENSOART00000012073	2	174554170	174555954
ENSOARG00000011104	ENSOART00000012073	2	174554170	174555954
ENSOARG00000011172	ENSOART00000012148	2	174727969	174769750	MAP3K19	mitogen-activated protein kinase kinase kinase 19 [Source:HGNC Symbol;Acc:HGNC:26249]
ENSOARG00000011259	ENSOART00000012241	2	174779342	174810975	CCNT2	cyclin T2 [Source:HGNC Symbol;Acc:HGNC:1600]
ENSOARG00000011259	ENSOART00000012242	2	174779342	174810975	CCNT2	cyclin T2 [Source:HGNC Symbol;Acc:HGNC:1600]
ENSOARG00000011350	ENSOART00000012340	2	174823736	174885379	ACMSD	aminocarboxymuconate semialdehyde decarboxylase [Source:HGNC Symbol;Acc:HGNC:19288]
ENSOARG00000019697	ENSOART00000021450	2	174945030	174945416
ENSOARG00000011425	ENSOART00000012417	2	175078697	175250652	TMEM163	transmembrane protein 163 [Source:HGNC Symbol;Acc:HGNC:25380]
ENSOARG00000011436	ENSOART00000012433	2	175253426	175595136	MGAT5	alpha-1,6-mannosylglycoprotein 6-beta-N-acetylglucosaminyltransferase [Source:HGNC Symbol;Acc:HGNC:7049]
ENSOARG00000011536	ENSOART00000012543	2	176588852	177287886	NCKAP5	NCK associated protein 5 [Source:HGNC Symbol;Acc:HGNC:29847]
ENSOARG00000011536	ENSOART00000012546	2	176588852	177287886	NCKAP5	NCK associated protein 5 [Source:HGNC Symbol;Acc:HGNC:29847]
ENSOARG00000011600	ENSOART00000012615	2	177291013	177340255	LYPD1	LY6/PLAUR domain containing 1 [Source:HGNC Symbol;Acc:HGNC:28431]
ENSOARG00000019702	ENSOART00000021456	2	177340699	177341244
ENSOARG00000001113	ENSOART00000001208	2	234867042	234919719	COL16A1	collagen type XVI alpha 1 chain [Source:HGNC Symbol;Acc:HGNC:2193]
ENSOARG00000001240	ENSOART00000001325	2	234938366	234945592	PEF1	penta-EF-hand domain containing 1 [Source:HGNC Symbol;Acc:HGNC:30009]
ENSOARG00000001374	ENSOART00000001471	2	234949611	234959661	HCRTR1	hypocretin receptor 1 [Source:HGNC Symbol;Acc:HGNC:4848]
ENSOARG00000001395	ENSOART00000001498	2	234989907	235002810	TINAGL1	tubulointerstitial nephritis antigen like 1 [Source:HGNC Symbol;Acc:HGNC:19168]
ENSOARG00000001502	ENSOART00000001608	2	235034376	235046628		ornithine decarboxylase-like [Source:NCBI gene;Acc:101107259]
ENSOARG00000001516	ENSOART00000001623	2	235085858	235104700	SERINC2	serine incorporator 2 [Source:HGNC Symbol;Acc:HGNC:23231]
ENSOARG00000001603	ENSOART00000001726	2	235135457	235145925	FABP3	fatty acid binding protein 3 [Source:NCBI gene;Acc:100913166]
ENSOARG00000001618	ENSOART00000001741	2	235147613	235189418		zinc finger CCHC-type containing 17 [Source:NCBI gene;Acc:101120056]
ENSOARG00000001618	ENSOART00000001741	2	235147613	235189418		zinc finger CCHC-type containing 17 [Source:NCBI gene;Acc:101120056]
ENSOARG00000001712	ENSOART00000001844	2	235198619	235223256	SNRNP40	small nuclear ribonucleoprotein U5 subunit 40 [Source:HGNC Symbol;Acc:HGNC:30857]
ENSOARG00000001800	ENSOART00000001936	2	235279346	235286795	NKAIN1	sodium/potassium transporting ATPase interacting 1 [Source:HGNC Symbol;Acc:HGNC:25743]
ENSOARG00000001899	ENSOART00000002044	2	235373394	235491349	PUM1	pumilio RNA binding family member 1 [Source:HGNC Symbol;Acc:HGNC:14957]
ENSOARG00000001899	ENSOART00000002050	2	235373394	235491349	PUM1	pumilio RNA binding family member 1 [Source:HGNC Symbol;Acc:HGNC:14957]
ENSOARG00000002009	ENSOART00000002162	2	235532804	235539972
ENSOARG00000002094	ENSOART00000002258	2	235651611	235678270	LAPTM5	lysosomal protein transmembrane 5 [Source:HGNC Symbol;Acc:HGNC:29612]
ENSOARG00000002094	ENSOART00000002260	2	235651611	235678270	LAPTM5	lysosomal protein transmembrane 5 [Source:HGNC Symbol;Acc:HGNC:29612]
ENSOARG00000002114	ENSOART00000002279	2	235694002	235703365	MATN1	matrilin 1 [Source:HGNC Symbol;Acc:HGNC:6907]
ENSOARG00000002229	ENSOART00000002433	2	237110418	237179460	PTPRU	protein tyrosine phosphatase receptor type U [Source:HGNC Symbol;Acc:HGNC:9683]
ENSOARG00000002344	ENSOART00000002539	2	237205147	237241280	MECR	mitochondrial trans-2-enoyl-CoA reductase [Source:HGNC Symbol;Acc:HGNC:19691]
ENSOARG00000002451	ENSOART00000002654	2	237260926	237274077	SRSF4	serine and arginine rich splicing factor 4 [Source:HGNC Symbol;Acc:HGNC:10786]
ENSOARG00000019821	ENSOART00000021580	2	237305056	237305511
ENSOARG00000002545	ENSOART00000002761	2	237305059	237487293	EPB41	erythrocyte membrane protein band 4.1 [Source:HGNC Symbol;Acc:HGNC:3377]
ENSOARG00000002545	ENSOART00000002762	2	237305059	237487293	EPB41	erythrocyte membrane protein band 4.1 [Source:HGNC Symbol;Acc:HGNC:3377]
ENSOARG00000002668	ENSOART00000002892	2	237511620	237550297	OPRD1	opioid receptor delta 1 [Source:HGNC Symbol;Acc:HGNC:8153]
ENSOARG00000002698	ENSOART00000002920	2	237590267	237619753	YTHDF2	YTH N6-methyladenosine RNA binding protein 2 [Source:HGNC Symbol;Acc:HGNC:31675]
ENSOARG00000002698	ENSOART00000002921	2	237590267	237619753	YTHDF2	YTH N6-methyladenosine RNA binding protein 2 [Source:HGNC Symbol;Acc:HGNC:31675]
ENSOARG00000002809	ENSOART00000003046	2	237636957	237661896	GMEB1	glucocorticoid modulatory element binding protein 1 [Source:HGNC Symbol;Acc:HGNC:4370]
ENSOARG00000019826	ENSOART00000021585	2	237679017	237679295		ribosomal protein L37a [Source:NCBI gene;Acc:101109155]
ENSOARG00000002828	ENSOART00000003062	2	237698781	237712961	TAF12	TATA-box binding protein associated factor 12 [Source:HGNC Symbol;Acc:HGNC:11545]
ENSOARG00000019832	ENSOART00000021592	2	237721084	237721509	RAB42	RAB42, member RAS oncogene family [Source:HGNC Symbol;Acc:HGNC:28702]
ENSOARG00000002843	ENSOART00000003077	2	237732246	237753931	TRNAU1AP	tRNA selenocysteine 1 associated protein 1 [Source:HGNC Symbol;Acc:HGNC:30813]
ENSOARG00000002939	ENSOART00000003187	2	237759741	237767051	RCC1	regulator of chromosome condensation 1 [Source:HGNC Symbol;Acc:HGNC:1913]
ENSOARG00000002971	ENSOART00000003222	2	237796409	237892816	PHACTR4	phosphatase and actin regulator 4 [Source:HGNC Symbol;Acc:HGNC:25793]
ENSOARG00000002971	ENSOART00000003224	2	237796409	237892816	PHACTR4	phosphatase and actin regulator 4 [Source:HGNC Symbol;Acc:HGNC:25793]
ENSOARG00000002277	ENSOART00000002463	3	1442982	2818577
ENSOARG00000003795	ENSOART00000004123	3	2785362	2941930
ENSOARG00000003820	ENSOART00000004157	3	2878995	2901864	NOTCH1	notch receptor 1 [Source:HGNC Symbol;Acc:HGNC:7881]
ENSOARG00000003941	ENSOART00000004292	3	2921206	2945924	SEC16A	SEC16 homolog A, endoplasmic reticulum export factor [Source:HGNC Symbol;Acc:HGNC:29006]
ENSOARG00000004050	ENSOART00000004401	3	2948421	2956989
ENSOARG00000004155	ENSOART00000004522	3	2959327	2969109	PMPCA	peptidase, mitochondrial processing alpha subunit [Source:HGNC Symbol;Acc:HGNC:18667]
ENSOARG00000004243	ENSOART00000004620	3	2970447	2975352	ENTR1	endosome associated trafficking regulator 1 [Source:HGNC Symbol;Acc:HGNC:10667]
ENSOARG00000004360	ENSOART00000004750	3	2979687	3001287	SNAPC4	small nuclear RNA activating complex polypeptide 4 [Source:HGNC Symbol;Acc:HGNC:11137]
ENSOARG00000004519	ENSOART00000004915	3	3005001	3011028	CARD9	caspase recruitment domain family member 9 [Source:HGNC Symbol;Acc:HGNC:16391]
ENSOARG00000004532	ENSOART00000004932	3	3012547	3013603
ENSOARG00000004552	ENSOART00000004955	3	3018505	3037592	GPSM1	G protein signaling modulator 1 [Source:HGNC Symbol;Acc:HGNC:17858]
ENSOARG00000004584	ENSOART00000004988	3	3064851	3093553
ENSOARG00000004603	ENSOART00000005007	3	3097684	3105904
ENSOARG00000004724	ENSOART00000005147	3	3111846	3135300
ENSOARG00000004750	ENSOART00000005171	3	3138427	3148553	LHX3	LIM homeobox 3 [Source:HGNC Symbol;Acc:HGNC:6595]
ENSOARG00000004750	ENSOART00000005172	3	3138427	3148553	LHX3	LIM homeobox 3 [Source:HGNC Symbol;Acc:HGNC:6595]
ENSOARG00000018987	ENSOART00000020672	3	3214513	3214953	TMEM250	transmembrane protein 250 [Source:HGNC Symbol;Acc:HGNC:31009]
ENSOARG00000004768	ENSOART00000005192	3	3275515	3312889	NACC2	NACC family member 2 [Source:HGNC Symbol;Acc:HGNC:23846]
ENSOARG00000004786	ENSOART00000005214	3	3347081	3520344	UBAC1	UBA domain containing 1 [Source:HGNC Symbol;Acc:HGNC:30221]
ENSOARG00000004913	ENSOART00000005353	3	3394620	3438071	CAMSAP1	calmodulin regulated spectrin associated protein 1 [Source:HGNC Symbol;Acc:HGNC:19946]
ENSOARG00000004942	ENSOART00000005396	3	3448687	3489977	KCNT1	potassium sodium-activated channel subfamily T member 1 [Source:HGNC Symbol;Acc:HGNC:18865]
ENSOARG00000005059	ENSOART00000005511	3	3526476	3530958
ENSOARG00000005072	ENSOART00000005526	3	3542728	3544160
ENSOARG00000005086	ENSOART00000005540	3	3547122	3563687	GLT6D1	glycosyltransferase 6 domain containing 1 [Source:HGNC Symbol;Acc:HGNC:23671]
ENSOARG00000005099	ENSOART00000005558	3	3570834	3575566	PAEP	progestagen-associated endometrial protein [Source:NCBI gene;Acc:443385]
ENSOARG00000005175	ENSOART00000005636	3	3596807	3602008
ENSOARG00000005187	ENSOART00000005649	3	3632423	3634070
ENSOARG00000005261	ENSOART00000005732	3	3700328	3707004	GBGT1	globoside alpha-1,3-N-acetylgalactosaminyltransferase 1 (FORS blood group) [Source:HGNC Symbol;Acc:HGNC:20460]
ENSOARG00000005336	ENSOART00000005817	3	3756354	3770157
ENSOARG00000005444	ENSOART00000005941	3	3791475	3801001	CEL	carboxyl ester lipase [Source:HGNC Symbol;Acc:HGNC:1848]
ENSOARG00000005547	ENSOART00000006052	3	3804013	3824673	GTF3C5	general transcription factor IIIC subunit 5 [Source:HGNC Symbol;Acc:HGNC:4668]
ENSOARG00000005567	ENSOART00000006067	3	3849533	3853609	GFI1B	growth factor independent 1B transcriptional repressor [Source:HGNC Symbol;Acc:HGNC:4238]
ENSOARG00000005657	ENSOART00000006164	3	3892691	3932186	TSC1	TSC complex subunit 1 [Source:HGNC Symbol;Acc:HGNC:12362]
ENSOARG00000005752	ENSOART00000006263	3	3938644	3945323	SPACA9	sperm acrosome associated 9 [Source:HGNC Symbol;Acc:HGNC:1367]
ENSOARG00000005769	ENSOART00000006284	3	3952498	4089014	AK8	adenylate kinase 8 [Source:HGNC Symbol;Acc:HGNC:26526]
ENSOARG00000005793	ENSOART00000006308	3	4112816	4127921	GTF3C4	general transcription factor IIIC subunit 4 [Source:HGNC Symbol;Acc:HGNC:4667]
ENSOARG00000005879	ENSOART00000006410	3	4129068	4204704	DDX31	DEAD-box helicase 31 [Source:HGNC Symbol;Acc:HGNC:16715]
ENSOARG00000005990	ENSOART00000006509	3	4205990	4213028	BARHL1	BarH like homeobox 1 [Source:HGNC Symbol;Acc:HGNC:953]
ENSOARG00000006060	ENSOART00000006589	3	4223050	4286463	CFAP77	cilia and flagella associated protein 77 [Source:HGNC Symbol;Acc:HGNC:33776]
ENSOARG00000006060	ENSOART00000006590	3	4223050	4286463	CFAP77	cilia and flagella associated protein 77 [Source:HGNC Symbol;Acc:HGNC:33776]
ENSOARG00000006077	ENSOART00000006606	3	4226800	4227721
ENSOARG00000006088	ENSOART00000006619	3	4371719	4375199
ENSOARG00000006189	ENSOART00000006733	3	4379921	4408496	TTF1	transcription termination factor 1 [Source:HGNC Symbol;Acc:HGNC:12397]
ENSOARG00000006315	ENSOART00000006878	3	4430244	4513393	SETX	senataxin [Source:HGNC Symbol;Acc:HGNC:445]
ENSOARG00000006397	ENSOART00000006956	3	4534074	4597613	NTNG2	netrin G2 [Source:HGNC Symbol;Acc:HGNC:14288]
ENSOARG00000006411	ENSOART00000006964	3	4688944	4904927		mediator complex subunit 27 [Source:NCBI gene;Acc:101120912]
ENSOARG00000006521	ENSOART00000007101	3	5038319	5152424	RAPGEF1	Rap guanine nucleotide exchange factor 1 [Source:HGNC Symbol;Acc:HGNC:4568]
ENSOARG00000006654	ENSOART00000007232	3	5175113	5176431
ENSOARG00000006667	ENSOART00000007244	3	5207016	5299854	UCK1	uridine-cytidine kinase 1 [Source:HGNC Symbol;Acc:HGNC:14859]
ENSOARG00000006744	ENSOART00000007334	3	5212765	5239836	POMT1	protein O-mannosyltransferase 1 [Source:HGNC Symbol;Acc:HGNC:9202]
ENSOARG00000006832	ENSOART00000007420	3	5253682	5299055	PRRC2B	proline rich coiled-coil 2B [Source:HGNC Symbol;Acc:HGNC:28121]
ENSOARG00000006914	ENSOART00000007514	3	5369149	5382662	PLPP7	phospholipid phosphatase 7 (inactive) [Source:HGNC Symbol;Acc:HGNC:28174]
ENSOARG00000006925	ENSOART00000007525	3	5395607	5407526	FAM78A	family with sequence similarity 78 member A [Source:HGNC Symbol;Acc:HGNC:25465]
ENSOARG00000007056	ENSOART00000007684	3	5440880	5534974	NUP214	nucleoporin 214 [Source:HGNC Symbol;Acc:HGNC:8064]
ENSOARG00000007056	ENSOART00000007686	3	5440880	5534974	NUP214	nucleoporin 214 [Source:HGNC Symbol;Acc:HGNC:8064]
ENSOARG00000007175	ENSOART00000007801	3	5539019	5547090
ENSOARG00000007270	ENSOART00000007914	3	5567189	5634490	LAMC3	laminin subunit gamma 3 [Source:HGNC Symbol;Acc:HGNC:6494]
ENSOARG00000007401	ENSOART00000008051	3	5690092	5712244	FIBCD1	fibrinogen C domain containing 1 [Source:HGNC Symbol;Acc:HGNC:25922]
ENSOARG00000019037	ENSOART00000020727	3	5723628	5724023	QRFP	pyroglutamylated RFamide peptide [Source:NCBI gene;Acc:100145885]
ENSOARG00000007419	ENSOART00000008076	3	5731767	5765473	ABL1	ABL proto-oncogene 1, non-receptor tyrosine kinase [Source:HGNC Symbol;Acc:HGNC:76]
ENSOARG00000007438	ENSOART00000008100	3	5872705	5881113	EXOSC2	exosome component 2 [Source:HGNC Symbol;Acc:HGNC:17097]
ENSOARG00000007521	ENSOART00000008191	3	5890045	5905622
ENSOARG00000007540	ENSOART00000008213	3	5925358	5978666	FUBP3	far upstream element binding protein 3 [Source:HGNC Symbol;Acc:HGNC:4005]
ENSOARG00000007692	ENSOART00000008375	3	6038777	6082502	ASS1	argininosuccinate synthase 1 [Source:HGNC Symbol;Acc:HGNC:758]
ENSOARG00000007872	ENSOART00000008600	3	6103769	6255797	HMCN2	hemicentin 2 [Source:HGNC Symbol;Acc:HGNC:21293]
ENSOARG00000008096	ENSOART00000008808	3	6330518	6338751
ENSOARG00000008114	ENSOART00000008834	3	6398925	6440446	GPR107	G protein-coupled receptor 107 [Source:HGNC Symbol;Acc:HGNC:17830]
ENSOARG00000008209	ENSOART00000008935	3	6509017	6603204	FNBP1	formin binding protein 1 [Source:HGNC Symbol;Acc:HGNC:17069]
ENSOARG00000008319	ENSOART00000009058	3	6608150	6640530	USP20	ubiquitin specific peptidase 20 [Source:HGNC Symbol;Acc:HGNC:12619]
ENSOARG00000019072	ENSOART00000020766	3	6642047	6642502
ENSOARG00000008394	ENSOART00000009133	3	6652269	6661191	C9orf78	chromosome 9 open reading frame 78 [Source:HGNC Symbol;Acc:HGNC:24932]
ENSOARG00000008490	ENSOART00000009238	3	6662186	6670406	TOR1A	torsin family 1 member A [Source:HGNC Symbol;Acc:HGNC:3098]
ENSOARG00000008490	ENSOART00000009241	3	6662186	6670406	TOR1A	torsin family 1 member A [Source:HGNC Symbol;Acc:HGNC:3098]
ENSOARG00000008510	ENSOART00000009258	3	6674309	6678962	TOR1B	torsin family 1 member B [Source:HGNC Symbol;Acc:HGNC:11995]
ENSOARG00000008524	ENSOART00000009273	3	6737038	6748483	PTGES	prostaglandin E synthase [Source:HGNC Symbol;Acc:HGNC:9599]
ENSOARG00000008534	ENSOART00000009286	3	6759786	6762262	PRRX2	paired related homeobox 2 [Source:HGNC Symbol;Acc:HGNC:21338]
ENSOARG00000008733	ENSOART00000009515	3	6835725	6840583	ASB6	ankyrin repeat and SOCS box containing 6 [Source:HGNC Symbol;Acc:HGNC:17181]
ENSOARG00000008748	ENSOART00000009530	3	6842416	6844489	NTMT1	N-terminal Xaa-Pro-Lys N-methyltransferase 1 [Source:HGNC Symbol;Acc:HGNC:23373]
ENSOARG00000008768	ENSOART00000009552	3	6854197	6861033
ENSOARG00000008793	ENSOART00000009571	3	7243429	7244646	IER5L	immediate early response 5 like [Source:HGNC Symbol;Acc:HGNC:23679]
ENSOARG00000008804	ENSOART00000009586	3	7268484	7293670	PTPA	protein phosphatase 2 phosphatase activator [Source:HGNC Symbol;Acc:HGNC:9308]
ENSOARG00000008822	ENSOART00000009607	3	7302944	7314087	CRAT	carnitine O-acetyltransferase [Source:HGNC Symbol;Acc:HGNC:2342]
ENSOARG00000008836	ENSOART00000009620	3	7319244	7324383	DOLPP1	dolichyldiphosphatase 1 [Source:HGNC Symbol;Acc:HGNC:29565]
ENSOARG00000008854	ENSOART00000009640	3	7342846	7361261	MIGA2	mitoguardin 2 [Source:HGNC Symbol;Acc:HGNC:23621]
ENSOARG00000008873	ENSOART00000009663	3	7372330	7385942	SH3GLB2	SH3 domain containing GRB2 like, endophilin B2 [Source:HGNC Symbol;Acc:HGNC:10834]
ENSOARG00000008873	ENSOART00000009664	3	7372330	7385942	SH3GLB2	SH3 domain containing GRB2 like, endophilin B2 [Source:HGNC Symbol;Acc:HGNC:10834]
ENSOARG00000008977	ENSOART00000009786	3	7386352	7427388	NUP188	nucleoporin 188 [Source:HGNC Symbol;Acc:HGNC:17859]
ENSOARG00000019081	ENSOART00000020776	3	7427800	7429416	DOLK	dolichol kinase [Source:HGNC Symbol;Acc:HGNC:23406]
ENSOARG00000009061	ENSOART00000009870	3	7432130	7446040	PHYHD1	phytanoyl-CoA dioxygenase domain containing 1 [Source:HGNC Symbol;Acc:HGNC:23396]
ENSOARG00000009140	ENSOART00000009948	3	7450201	7473065	LRRC8A	leucine rich repeat containing 8 VRAC subunit A [Source:HGNC Symbol;Acc:HGNC:19027]
ENSOARG00000009155	ENSOART00000009969	3	7480410	7510436
ENSOARG00000009155	ENSOART00000009969	3	7480410	7510436
ENSOARG00000009282	ENSOART00000010106	3	7513096	7522042	SPOUT1	SPOUT domain containing methyltransferase 1 [Source:HGNC Symbol;Acc:HGNC:26933]
ENSOARG00000009369	ENSOART00000010192	3	7521740	7525266	ENDOG	endonuclease G [Source:HGNC Symbol;Acc:HGNC:3346]
ENSOARG00000009383	ENSOART00000010216	3	7528686	7541935	TBC1D13	TBC1 domain family member 13 [Source:HGNC Symbol;Acc:HGNC:25571]
ENSOARG00000009383	ENSOART00000010218	3	7528686	7541935	TBC1D13	TBC1 domain family member 13 [Source:HGNC Symbol;Acc:HGNC:25571]
ENSOARG00000014894	ENSOART00000016214	3	18486102	18660997	ASAP2	ArfGAP with SH3 domain, ankyrin repeat and PH domain 2 [Source:HGNC Symbol;Acc:HGNC:2721]
ENSOARG00000014894	ENSOART00000016217	3	18486102	18660997	ASAP2	ArfGAP with SH3 domain, ankyrin repeat and PH domain 2 [Source:HGNC Symbol;Acc:HGNC:2721]
ENSOARG00000015010	ENSOART00000016333	3	18664301	18673308	ITGB1BP1	integrin subunit beta 1 binding protein 1 [Source:HGNC Symbol;Acc:HGNC:23927]
ENSOARG00000015010	ENSOART00000016334	3	18664301	18673308	ITGB1BP1	integrin subunit beta 1 binding protein 1 [Source:HGNC Symbol;Acc:HGNC:23927]
ENSOARG00000015073	ENSOART00000016409	3	18679813	18713288	CPSF3	cleavage and polyadenylation specific factor 3 [Source:HGNC Symbol;Acc:HGNC:2326]
ENSOARG00000015143	ENSOART00000016480	3	18714369	18725705	IAH1	isoamyl acetate hydrolyzing esterase 1 (putative) [Source:HGNC Symbol;Acc:HGNC:27696]
ENSOARG00000015165	ENSOART00000016508	3	18727202	18768583	ADAM17	ADAM metallopeptidase domain 17 [Source:HGNC Symbol;Acc:HGNC:195]
ENSOARG00000015184	ENSOART00000016522	3	18788569	18818377	YWHAQ	tyrosine 3-monooxygenase/tryptophan 5-monooxygenase activation protein theta [Source:HGNC Symbol;Acc:HGNC:12854]
ENSOARG00000015201	ENSOART00000016543	3	18977223	19027646	TAF1B	TATA-box binding protein associated factor, RNA polymerase I subunit B [Source:HGNC Symbol;Acc:HGNC:11533]
ENSOARG00000015298	ENSOART00000016656	3	19044119	19089445	GRHL1	grainyhead like transcription factor 1 [Source:HGNC Symbol;Acc:HGNC:17923]
ENSOARG00000015319	ENSOART00000016669	3	19123188	19131471	KLF11	Kruppel like factor 11 [Source:HGNC Symbol;Acc:HGNC:11811]
ENSOARG00000019367	ENSOART00000021090	3	19139797	19139898
ENSOARG00000015333	ENSOART00000016686	3	19185138	19191043	RRM2	ribonucleotide reductase regulatory subunit M2 [Source:HGNC Symbol;Acc:HGNC:10452]
ENSOARG00000015415	ENSOART00000016773	3	19461213	19466847	HPCAL1	hippocalcin like 1 [Source:NCBI gene;Acc:100187549]
ENSOARG00000015431	ENSOART00000016791	3	19476350	19480752	ODC1	ornithine decarboxylase 1 [Source:HGNC Symbol;Acc:HGNC:8109]
ENSOARG00000015507	ENSOART00000016883	3	19613346	19705109	NOL10	nucleolar protein 10 [Source:HGNC Symbol;Acc:HGNC:25862]
ENSOARG00000015588	ENSOART00000016959	3	19737455	19795960	ATP6V1C2	ATPase H+ transporting V1 subunit C2 [Source:HGNC Symbol;Acc:HGNC:18264]
ENSOARG00000015588	ENSOART00000016959	3	19737455	19795960	ATP6V1C2	ATPase H+ transporting V1 subunit C2 [Source:HGNC Symbol;Acc:HGNC:18264]
ENSOARG00000015676	ENSOART00000017058	3	19796562	19814727	PDIA6	protein disulfide isomerase family A member 6 [Source:HGNC Symbol;Acc:HGNC:30168]
ENSOARG00000015676	ENSOART00000017058	3	19796562	19814727	PDIA6	protein disulfide isomerase family A member 6 [Source:HGNC Symbol;Acc:HGNC:30168]
ENSOARG00000019390	ENSOART00000021116	3	19897522	19898988	KCNF1	potassium voltage-gated channel modifier subfamily F member 1 [Source:HGNC Symbol;Acc:HGNC:6246]
ENSOARG00000015751	ENSOART00000017147	3	20023802	20029796	C2orf50	chromosome 2 open reading frame 50 [Source:HGNC Symbol;Acc:HGNC:26324]
ENSOARG00000015808	ENSOART00000017208	3	20042850	20053277	SLC66A3	solute carrier family 66 member 3 [Source:HGNC Symbol;Acc:HGNC:28503]
ENSOARG00000015898	ENSOART00000017315	3	20058708	20142307	ROCK2	Rho associated coiled-coil containing protein kinase 2 [Source:HGNC Symbol;Acc:HGNC:10252]
ENSOARG00000015997	ENSOART00000017420	3	20285142	20292998	E2F6	E2F transcription factor 6 [Source:HGNC Symbol;Acc:HGNC:3120]
ENSOARG00000016103	ENSOART00000017551	3	20376633	20443733
ENSOARG00000016129	ENSOART00000017566	3	20454258	20461398	NTSR2	neurotensin receptor 2 [Source:HGNC Symbol;Acc:HGNC:8040]
ENSOARG00000016287	ENSOART00000017738	3	22103089	22105049
ENSOARG00000016287	ENSOART00000017738	3	22103089	22105049
ENSOARG00000019413	ENSOART00000021140	3	23025699	23026664	LRATD1	LRAT domain containing 1 [Source:HGNC Symbol;Acc:HGNC:20743]
ENSOARG00000016340	ENSOART00000017797	3	23498594	23835462	NBAS	neuroblastoma amplified sequence [Source:HGNC Symbol;Acc:HGNC:15625]
ENSOARG00000016340	ENSOART00000017802	3	23498594	23835462	NBAS	neuroblastoma amplified sequence [Source:HGNC Symbol;Acc:HGNC:15625]
ENSOARG00000016788	ENSOART00000018279	3	26415796	26420111	RDH14	retinol dehydrogenase 14 [Source:HGNC Symbol;Acc:HGNC:19979]
ENSOARG00000016805	ENSOART00000018297	3	26419719	26437852
ENSOARG00000016805	ENSOART00000018301	3	26419719	26437852
ENSOARG00000016880	ENSOART00000018380	3	27162282	27163816	OSR1	odd-skipped related transcription factor 1 [Source:HGNC Symbol;Acc:HGNC:8111]
ENSOARG00000016880	ENSOART00000018384	3	27162282	27163816	OSR1	odd-skipped related transcription factor 1 [Source:HGNC Symbol;Acc:HGNC:8111]
ENSOARG00000016954	ENSOART00000018465	3	27669452	27676680	TTC32	tetratricopeptide repeat domain 32 [Source:HGNC Symbol;Acc:HGNC:32954]
ENSOARG00000017021	ENSOART00000018544	3	27685445	27737169	WDR35	WD repeat domain 35 [Source:HGNC Symbol;Acc:HGNC:29250]
ENSOARG00000005847	ENSOART00000006370	3	78073301	78614524	PRKCE	protein kinase C epsilon [Source:HGNC Symbol;Acc:HGNC:9401]
ENSOARG00000005958	ENSOART00000006481	3	78661602	78885813	SRBD1	S1 RNA binding domain 1 [Source:HGNC Symbol;Acc:HGNC:25521]
ENSOARG00000016219	ENSOART00000017658	3	78777424	78777747
ENSOARG00000006034	ENSOART00000006556	3	79242090	79249093	SIX2	SIX homeobox 2 [Source:HGNC Symbol;Acc:HGNC:10888]
ENSOARG00000006100	ENSOART00000006629	3	79303594	79306342	SIX3	SIX homeobox 3 [Source:HGNC Symbol;Acc:HGNC:10889]
ENSOARG00000006111	ENSOART00000006642	3	79469323	79551572	CAMKMT	calmodulin-lysine N-methyltransferase [Source:HGNC Symbol;Acc:HGNC:26276]
ENSOARG00000006193	ENSOART00000006742	3	79886820	79922079	PREPL	prolyl endopeptidase like [Source:HGNC Symbol;Acc:HGNC:30228]
ENSOARG00000006308	ENSOART00000006861	3	79922072	79954714	SLC3A1	solute carrier family 3 member 1 [Source:HGNC Symbol;Acc:HGNC:11025]
ENSOARG00000006389	ENSOART00000006946	3	79989814	80014651		protein phosphatase, Mg2+/Mn2+ dependent 1B [Source:NCBI gene;Acc:101112467]
ENSOARG00000006389	ENSOART00000006948	3	79989814	80014651		protein phosphatase, Mg2+/Mn2+ dependent 1B [Source:NCBI gene;Acc:101112467]
ENSOARG00000016241	ENSOART00000017684	3	80101271	80102017
ENSOARG00000016241	ENSOART00000017684	3	80101271	80102017
ENSOARG00000006522	ENSOART00000007110	3	80223000	80322273
ENSOARG00000007271	ENSOART00000007908	3	81285872	81299658	HAAO	3-hydroxyanthranilate 3,4-dioxygenase [Source:HGNC Symbol;Acc:HGNC:4796]
ENSOARG00000016267	ENSOART00000017713	3	81302289	81303512	OXER1	oxoeicosanoid receptor 1 [Source:HGNC Symbol;Acc:HGNC:24884]
ENSOARG00000007373	ENSOART00000008028	3	81327580	81427261		metastasis associated 1 family member 3 [Source:NCBI gene;Acc:101116819]
ENSOARG00000007454	ENSOART00000008118	3	81528414	81578926	KCNG3	potassium voltage-gated channel modifier subfamily G member 3 [Source:HGNC Symbol;Acc:HGNC:18306]
ENSOARG00000007463	ENSOART00000008127	3	81644685	81657935		cytochrome c oxidase subunit 7A-related protein, mitochondrial [Source:NCBI gene;Acc:101115694]
ENSOARG00000007545	ENSOART00000008222	3	81676763	81769277	EML4	EMAP like 4 [Source:HGNC Symbol;Acc:HGNC:1316]
ENSOARG00000007663	ENSOART00000008340	3	81933712	81943209	PKDCC	protein kinase domain containing, cytoplasmic [Source:HGNC Symbol;Acc:HGNC:25123]
ENSOARG00000016293	ENSOART00000017742	3	82244365	82245282
ENSOARG00000016318	ENSOART00000017770	3	82753378	82753683
ENSOARG00000007679	ENSOART00000008358	3	83648848	83675139
ENSOARG00000007679	ENSOART00000008359	3	83648848	83675139
ENSOARG00000007758	ENSOART00000008445	3	83938173	84030399
ENSOARG00000007772	ENSOART00000008458	3	84098191	84099749
ENSOARG00000007841	ENSOART00000008539	3	84343086	84368683	THUMPD2	THUMP domain containing 2 [Source:HGNC Symbol;Acc:HGNC:14890]
ENSOARG00000007947	ENSOART00000008654	3	84387602	84403405	TMEM178A	transmembrane protein 178A [Source:HGNC Symbol;Acc:HGNC:28517]
ENSOARG00000008162	ENSOART00000008897	3	84680681	84866029	MAP4K3	mitogen-activated protein kinase kinase kinase kinase 3 [Source:HGNC Symbol;Acc:HGNC:6865]
ENSOARG00000008162	ENSOART00000008901	3	84680681	84866029	MAP4K3	mitogen-activated protein kinase kinase kinase kinase 3 [Source:HGNC Symbol;Acc:HGNC:6865]
ENSOARG00000008315	ENSOART00000009051	3	84885383	84920666	CDKL4	cyclin dependent kinase like 4 [Source:HGNC Symbol;Acc:HGNC:19287]
ENSOARG00000008423	ENSOART00000009172	3	84944194	85114257	SOS1	SOS Ras/Rac guanine nucleotide exchange factor 1 [Source:HGNC Symbol;Acc:HGNC:11187]
ENSOARG00000008423	ENSOART00000009176	3	84944194	85114257	SOS1	SOS Ras/Rac guanine nucleotide exchange factor 1 [Source:HGNC Symbol;Acc:HGNC:11187]
ENSOARG00000008552	ENSOART00000009308	3	85125912	85203300
ENSOARG00000008640	ENSOART00000009413	3	85226752	85288290	DHX57	DExH-box helicase 57 [Source:HGNC Symbol;Acc:HGNC:20086]
ENSOARG00000008751	ENSOART00000009532	3	85297994	85301484	GEMIN6	gem nuclear organelle associated protein 6 [Source:HGNC Symbol;Acc:HGNC:20044]
ENSOARG00000016346	ENSOART00000017798	3	85320133	85321854
ENSOARG00000008771	ENSOART00000009551	3	85340575	85345847	SRSF7	serine and arginine rich splicing factor 7 [Source:HGNC Symbol;Acc:HGNC:10789]
ENSOARG00000008843	ENSOART00000009628	3	85357066	85409649	GALM	galactose mutarotase [Source:HGNC Symbol;Acc:HGNC:24063]
ENSOARG00000008915	ENSOART00000009710	3	85488478	85513743	HNRNPLL	heterogeneous nuclear ribonucleoprotein L like [Source:HGNC Symbol;Acc:HGNC:25127]
ENSOARG00000008982	ENSOART00000009784	3	85548588	85550865
ENSOARG00000009069	ENSOART00000009878	3	85684525	85751972	ATL2	atlastin GTPase 2 [Source:HGNC Symbol;Acc:HGNC:24047]
ENSOARG00000009069	ENSOART00000009881	3	85684525	85751972	ATL2	atlastin GTPase 2 [Source:HGNC Symbol;Acc:HGNC:24047]
ENSOARG00000016373	ENSOART00000017825	3	85846037	85846903		protein SET [Source:NCBI gene;Acc:101119456]
ENSOARG00000009090	ENSOART00000009894	3	85950947	85956168	CYP1B1	cytochrome P450 family 1 subfamily B member 1 [Source:HGNC Symbol;Acc:HGNC:2597]
ENSOARG00000009170	ENSOART00000009979	3	86011149	86060036		regulator of microtubule dynamics 2 [Source:NCBI gene;Acc:101119968]
ENSOARG00000009170	ENSOART00000009982	3	86011149	86060036		regulator of microtubule dynamics 2 [Source:NCBI gene;Acc:101119968]
ENSOARG00000010279	ENSOART00000011178	3	89840348	89848424
ENSOARG00000010294	ENSOART00000011198	3	90264273	90279034	FAM98A	family with sequence similarity 98 member A [Source:HGNC Symbol;Acc:HGNC:24520]
ENSOARG00000010319	ENSOART00000011227	3	90298265	90342611	RASGRP3	RAS guanyl releasing protein 3 [Source:HGNC Symbol;Acc:HGNC:14545]
ENSOARG00000010344	ENSOART00000011261	3	90489032	90947819	LTBP1	latent transforming growth factor beta binding protein 1 [Source:HGNC Symbol;Acc:HGNC:6714]
ENSOARG00000010376	ENSOART00000011296	3	91050821	91234495		tetratricopeptide repeat domain 27 [Source:NCBI gene;Acc:101103388]
ENSOARG00000010515	ENSOART00000011457	3	91252791	91461884	BIRC6	baculoviral IAP repeat containing 6 [Source:HGNC Symbol;Acc:HGNC:13516]
ENSOARG00000010622	ENSOART00000011557	3	91504382	91535862	YIPF4	Yip1 domain family member 4 [Source:HGNC Symbol;Acc:HGNC:28145]
ENSOARG00000010638	ENSOART00000011572	3	91569879	91605566	NLRC4	NLR family CARD domain containing 4 [Source:HGNC Symbol;Acc:HGNC:16412]
ENSOARG00000010663	ENSOART00000011601	3	91611984	91654604	SLC30A6	solute carrier family 30 member 6 [Source:HGNC Symbol;Acc:HGNC:19305]
ENSOARG00000010663	ENSOART00000011604	3	91611984	91654604	SLC30A6	solute carrier family 30 member 6 [Source:HGNC Symbol;Acc:HGNC:19305]
ENSOARG00000010758	ENSOART00000011708	3	91667870	91718855	SPAST	spastin [Source:HGNC Symbol;Acc:HGNC:11233]
ENSOARG00000010853	ENSOART00000011804	3	91809678	91871230
ENSOARG00000010870	ENSOART00000011819	3	92051334	92099995	SRD5A2	steroid 5 alpha-reductase 2 [Source:HGNC Symbol;Acc:HGNC:11285]
ENSOARG00000010953	ENSOART00000011926	3	92173045	92241272	XDH	xanthine dehydrogenase [Source:HGNC Symbol;Acc:HGNC:12805]
ENSOARG00000011088	ENSOART00000012057	3	92251725	92255881
ENSOARG00000011099	ENSOART00000012072	3	92315481	92318334
ENSOARG00000016449	ENSOART00000017912	3	92421508	92422089
ENSOARG00000011111	ENSOART00000012079	3	92431319	92539588	TGFA	transforming growth factor alpha [Source:HGNC Symbol;Acc:HGNC:11765]
ENSOARG00000011187	ENSOART00000012171	3	92655421	92704282	ADD2	adducin 2 [Source:HGNC Symbol;Acc:HGNC:244]
ENSOARG00000016474	ENSOART00000017941	3	92736789	92737517
ENSOARG00000016474	ENSOART00000017941	3	92736789	92737517
ENSOARG00000011205	ENSOART00000012182	3	92788455	92803233
ENSOARG00000011222	ENSOART00000012200	3	92818211	92830253	CLEC4F	C-type lectin domain family 4 member F [Source:HGNC Symbol;Acc:HGNC:25357]
ENSOARG00000011222	ENSOART00000012203	3	92818211	92830253	CLEC4F	C-type lectin domain family 4 member F [Source:HGNC Symbol;Acc:HGNC:25357]
ENSOARG00000011236	ENSOART00000012215	3	92838251	92842334	CD207	CD207 molecule [Source:HGNC Symbol;Acc:HGNC:17935]
ENSOARG00000011249	ENSOART00000012229	3	92894124	92921848	VAX2	ventral anterior homeobox 2 [Source:HGNC Symbol;Acc:HGNC:12661]
ENSOARG00000011319	ENSOART00000012309	3	92922848	92949860	ATP6V1B1	ATPase H+ transporting V1 subunit B1 [Source:HGNC Symbol;Acc:HGNC:853]
ENSOARG00000011333	ENSOART00000012320	3	92963142	92968328	ANKRD53	ankyrin repeat domain 53 [Source:HGNC Symbol;Acc:HGNC:25691]
ENSOARG00000011341	ENSOART00000012332	3	92971752	92976753
ENSOARG00000011353	ENSOART00000012343	3	93000302	93009718	NAGK	N-acetylglucosamine kinase [Source:HGNC Symbol;Acc:HGNC:17174]
ENSOARG00000011367	ENSOART00000012357	3	93018276	93021561	PAIP2B	poly(A) binding protein interacting protein 2B [Source:HGNC Symbol;Acc:HGNC:29200]
ENSOARG00000011388	ENSOART00000012381	3	93106447	93242688	ZNF638	zinc finger protein 638 [Source:HGNC Symbol;Acc:HGNC:17894]
ENSOARG00000011403	ENSOART00000012395	3	93249004	93249989
ENSOARG00000011500	ENSOART00000012517	3	93297986	93502033	DYSF	dysferlin [Source:HGNC Symbol;Acc:HGNC:3097]
ENSOARG00000020036	ENSOART00000021815	3	147936100	148017389	KIF21A	kinesin family member 21A [Source:HGNC Symbol;Acc:HGNC:19349]
ENSOARG00000020074	ENSOART00000021857	3	148252719	148512916	CPNE8	copine 8 [Source:HGNC Symbol;Acc:HGNC:23498]
ENSOARG00000020111	ENSOART00000021897	3	148667786	148945673	PTPRR	protein tyrosine phosphatase receptor type R [Source:HGNC Symbol;Acc:HGNC:9680]
ENSOARG00000020158	ENSOART00000021949	3	148947442	149071453	PTPRB	protein tyrosine phosphatase receptor type B [Source:HGNC Symbol;Acc:HGNC:9665]
ENSOARG00000020198	ENSOART00000021991	3	149095499	149169301	KCNMB4	potassium calcium-activated channel subfamily M regulatory beta subunit 4 [Source:HGNC Symbol;Acc:HGNC:6289]
ENSOARG00000020200	ENSOART00000021993	3	149162799	149164202
ENSOARG00000020211	ENSOART00000022005	3	149183553	149264376	CNOT2	CCR4-NOT transcription complex subunit 2 [Source:HGNC Symbol;Acc:HGNC:7878]
ENSOARG00000020232	ENSOART00000022030	3	149547644	149672851	MYRFL	myelin regulatory factor like [Source:HGNC Symbol;Acc:HGNC:26316]
ENSOARG00000020251	ENSOART00000022049	3	149687268	149723457
ENSOARG00000020285	ENSOART00000022088	3	149806867	149858378	BEST3	bestrophin 3 [Source:HGNC Symbol;Acc:HGNC:17105]
ENSOARG00000017772	ENSOART00000019337	3	149903883	149904722	LRRC10	leucine rich repeat containing 10 [Source:HGNC Symbol;Acc:HGNC:20264]
ENSOARG00000020314	ENSOART00000022119	3	149910575	149925899		chaperonin containing TCP1 subunit 2 [Source:NCBI gene;Acc:101102222]
ENSOARG00000020314	ENSOART00000022120	3	149910575	149925899		chaperonin containing TCP1 subunit 2 [Source:NCBI gene;Acc:101102222]
ENSOARG00000020339	ENSOART00000022148	3	149939391	149951546	FRS2	fibroblast growth factor receptor substrate 2 [Source:HGNC Symbol;Acc:HGNC:16971]
ENSOARG00000020368	ENSOART00000022178	3	150127699	150154299	YEATS4	YEATS domain containing 4 [Source:NCBI gene;Acc:100302361]
ENSOARG00000020393	ENSOART00000022204	3	150160411	150294070		Ovis aries lysozyme C-1-like (LOC443320), mRNA. [Source:RefSeq mRNA;Acc:NM_001308588]
ENSOARG00000020393	ENSOART00000022206	3	150160411	150294070		Ovis aries lysozyme C-1-like (LOC443320), mRNA. [Source:RefSeq mRNA;Acc:NM_001308588]
ENSOARG00000020393	ENSOART00000022207	3	150160411	150294070		Ovis aries lysozyme C-1-like (LOC443320), mRNA. [Source:RefSeq mRNA;Acc:NM_001308588]
ENSOARG00000020417	ENSOART00000022232	3	150225121	150229639		lysozyme C, tracheal isozyme [Source:NCBI gene;Acc:101102969]
ENSOARG00000020417	ENSOART00000022232	3	150225121	150229639		lysozyme C, tracheal isozyme [Source:NCBI gene;Acc:101102969]
ENSOARG00000020417	ENSOART00000022232	3	150225121	150229639		lysozyme C, tracheal isozyme [Source:NCBI gene;Acc:101102969]
ENSOARG00000020417	ENSOART00000022232	3	150225121	150229639		lysozyme C, tracheal isozyme [Source:NCBI gene;Acc:101102969]
ENSOARG00000020429	ENSOART00000022245	3	150266228	150270946		lysozyme C, intestinal isozyme [Source:NCBI gene;Acc:101103222]
ENSOARG00000020439	ENSOART00000022258	3	150313875	150318870
ENSOARG00000020476	ENSOART00000022300	3	150362113	150366351
ENSOARG00000020515	ENSOART00000022346	3	150434369	150439510	LYZ	lysozyme [Source:NCBI gene;Acc:100049062]
ENSOARG00000020532	ENSOART00000022366	3	150487461	150501290	CPSF6	cleavage and polyadenylation specific factor 6 [Source:HGNC Symbol;Acc:HGNC:13871]
ENSOARG00000020532	ENSOART00000022368	3	150487461	150501290	CPSF6	cleavage and polyadenylation specific factor 6 [Source:HGNC Symbol;Acc:HGNC:13871]
ENSOARG00000000155	ENSOART00000000158	3	150801360	150873795	CPM	carboxypeptidase M [Source:HGNC Symbol;Acc:HGNC:2311]
ENSOARG00000000362	ENSOART00000000385	3	150809405	151035873	NUP107	nucleoporin 107 [Source:HGNC Symbol;Acc:HGNC:29914]
ENSOARG00000017790	ENSOART00000019358	3	150889792	150890103
ENSOARG00000000570	ENSOART00000000615	3	150896516	150919285		MDM2 proto-oncogene [Source:NCBI gene;Acc:101104979]
ENSOARG00000000866	ENSOART00000000927	3	150961729	150976981	SLC35E3	solute carrier family 35 member E3 [Source:HGNC Symbol;Acc:HGNC:20864]
ENSOARG00000001039	ENSOART00000001109	3	151070755	151077096	RAP1B	RAP1B, member of RAS oncogene family [Source:HGNC Symbol;Acc:HGNC:9857]
ENSOARG00000001039	ENSOART00000001109	3	151070755	151077096	RAP1B	RAP1B, member of RAS oncogene family [Source:HGNC Symbol;Acc:HGNC:9857]
ENSOARG00000001039	ENSOART00000001109	3	151070755	151077096	RAP1B	RAP1B, member of RAS oncogene family [Source:HGNC Symbol;Acc:HGNC:9857]
ENSOARG00000001333	ENSOART00000001437	3	151358151	151390211	MDM1	Mdm1 nuclear protein [Source:HGNC Symbol;Acc:HGNC:29917]
ENSOARG00000001333	ENSOART00000001438	3	151358151	151390211	MDM1	Mdm1 nuclear protein [Source:HGNC Symbol;Acc:HGNC:29917]
ENSOARG00000001598	ENSOART00000001718	3	151427327	151432602	IL22	interleukin 22 [Source:NCBI gene;Acc:100885770]
ENSOARG00000001864	ENSOART00000002001	3	151453165	151470372	IL26	interleukin 26 [Source:HGNC Symbol;Acc:HGNC:17119]
ENSOARG00000001958	ENSOART00000002109	3	151527165	151535188	IFNG	interferon gamma [Source:NCBI gene;Acc:443396]
ENSOARG00000017820	ENSOART00000019382	3	152015144	152016742	DYRK2	dual specificity tyrosine phosphorylation regulated kinase 2 [Source:HGNC Symbol;Acc:HGNC:3093]
ENSOARG00000002131	ENSOART00000002301	3	152359061	152396257	CAND1	cullin associated and neddylation dissociated 1 [Source:HGNC Symbol;Acc:HGNC:30688]
ENSOARG00000002380	ENSOART00000002596	3	153189105	153355268	GRIP1	glutamate receptor interacting protein 1 [Source:HGNC Symbol;Acc:HGNC:18708]
ENSOARG00000002661	ENSOART00000002887	3	153363283	153399293	HELB	DNA helicase B [Source:HGNC Symbol;Acc:HGNC:17196]
ENSOARG00000002799	ENSOART00000003033	3	153443766	153486434	IRAK3	interleukin 1 receptor associated kinase 3 [Source:HGNC Symbol;Acc:HGNC:17020]
ENSOARG00000002903	ENSOART00000003144	3	153527003	153535272
ENSOARG00000002919	ENSOART00000003159	3	153544736	153548299	LLPH	LLP homolog, long-term synaptic facilitation factor [Source:HGNC Symbol;Acc:HGNC:28229]
ENSOARG00000002919	ENSOART00000003159	3	153544736	153548299	LLPH	LLP homolog, long-term synaptic facilitation factor [Source:HGNC Symbol;Acc:HGNC:28229]
ENSOARG00000002929	ENSOART00000003169	3	153705703	153846992
ENSOARG00000002947	ENSOART00000003193	3	154219234	154397986	MSRB3	methionine sulfoxide reductase B3 [Source:HGNC Symbol;Acc:HGNC:27375]
ENSOARG00000003051	ENSOART00000003306	3	154424914	154498447	LEMD3	LEM domain containing 3 [Source:HGNC Symbol;Acc:HGNC:28887]
ENSOARG00000003121	ENSOART00000003386	3	154565931	154650524	WIF1	WNT inhibitory factor 1 [Source:HGNC Symbol;Acc:HGNC:18081]
ENSOARG00000003221	ENSOART00000003500	3	154824770	154914055	TBC1D30	TBC1 domain family member 30 [Source:HGNC Symbol;Acc:HGNC:29164]
ENSOARG00000003247	ENSOART00000003524	3	154929508	154975699	GNS	glucosamine (N-acetyl)-6-sulfatase [Source:HGNC Symbol;Acc:HGNC:4422]
ENSOARG00000003339	ENSOART00000003622	3	154993195	155069159	RASSF3	Ras association domain family member 3 [Source:HGNC Symbol;Acc:HGNC:14271]
ENSOARG00000003339	ENSOART00000003624	3	154993195	155069159	RASSF3	Ras association domain family member 3 [Source:HGNC Symbol;Acc:HGNC:14271]
ENSOARG00000003359	ENSOART00000003651	3	155157065	155199629	TBK1	TANK binding kinase 1 [Source:HGNC Symbol;Acc:HGNC:11584]
ENSOARG00000003504	ENSOART00000003815	3	155202187	155357768	XPOT	exportin for tRNA [Source:HGNC Symbol;Acc:HGNC:12826]
ENSOARG00000003504	ENSOART00000003820	3	155202187	155357768	XPOT	exportin for tRNA [Source:HGNC Symbol;Acc:HGNC:12826]
ENSOARG00000003650	ENSOART00000003970	3	155260542	155344741	C12orf56	chromosome 12 open reading frame 56 [Source:HGNC Symbol;Acc:HGNC:26967]
ENSOARG00000003791	ENSOART00000004118	3	155380300	155402206	C12orf66	chromosome 12 open reading frame 66 [Source:HGNC Symbol;Acc:HGNC:26517]
ENSOARG00000017834	ENSOART00000019401	3	155407841	155407912
ENSOARG00000003915	ENSOART00000004259	3	155478249	155772717	SRGAP1	SLIT-ROBO Rho GTPase activating protein 1 [Source:HGNC Symbol;Acc:HGNC:17382]
ENSOARG00000003915	ENSOART00000004261	3	155478249	155772717	SRGAP1	SLIT-ROBO Rho GTPase activating protein 1 [Source:HGNC Symbol;Acc:HGNC:17382]
ENSOARG00000001186	ENSOART00000001269	3	205622220	205709408
ENSOARG00000001334	ENSOART00000001428	3	205663938	205677160
ENSOARG00000020333	ENSOART00000022141	3	205706455	205706604
ENSOARG00000001353	ENSOART00000001451	3	205721005	205726303
ENSOARG00000001383	ENSOART00000001484	3	205744779	205756416	M6PR	mannose-6-phosphate receptor, cation dependent [Source:HGNC Symbol;Acc:HGNC:6752]
ENSOARG00000001523	ENSOART00000001639	3	205758728	205778649	PHC1	polyhomeotic homolog 1 [Source:HGNC Symbol;Acc:HGNC:3182]
ENSOARG00000001682	ENSOART00000001823	3	205801838	205853818	A2ML1	alpha-2-macroglobulin like 1 [Source:HGNC Symbol;Acc:HGNC:23336]
ENSOARG00000001884	ENSOART00000002019	3	205889722	205909753	RIMKLB	ribosomal modification protein rimK like family member B [Source:HGNC Symbol;Acc:HGNC:29228]
ENSOARG00000001968	ENSOART00000002115	3	205954117	205968927	MFAP5	microfibril associated protein 5 [Source:HGNC Symbol;Acc:HGNC:29673]
ENSOARG00000001982	ENSOART00000002131	3	205985865	205999107	AICDA	activation induced cytidine deaminase [Source:HGNC Symbol;Acc:HGNC:13203]
ENSOARG00000002072	ENSOART00000002226	3	206035174	206040784	APOBEC1	apolipoprotein B mRNA editing enzyme catalytic subunit 1 [Source:HGNC Symbol;Acc:HGNC:604]
ENSOARG00000002084	ENSOART00000002244	3	206061807	206069747	GDF3	growth differentiation factor 3 [Source:HGNC Symbol;Acc:HGNC:4218]
ENSOARG00000002084	ENSOART00000002244	3	206061807	206069747	GDF3	growth differentiation factor 3 [Source:HGNC Symbol;Acc:HGNC:4218]
ENSOARG00000002095	ENSOART00000002255	3	206072680	206073050
ENSOARG00000002095	ENSOART00000002256	3	206072680	206073050
ENSOARG00000002111	ENSOART00000002274	3	206093235	206099149		developmental pluripotency-associated protein 3 [Source:NCBI gene;Acc:101104982]
ENSOARG00000002123	ENSOART00000002285	3	206144568	206145506
ENSOARG00000002216	ENSOART00000002391	3	206169875	206174390		Nanog homeobox [Source:NCBI gene;Acc:100302345]
ENSOARG00000002234	ENSOART00000002412	3	206193144	206206504	SLC2A3	solute carrier family 2 member 3 [Source:NCBI gene;Acc:443308]
ENSOARG00000002312	ENSOART00000002498	3	206242670	206243556
ENSOARG00000002389	ENSOART00000002590	3	206303880	206314845	FOXJ2	forkhead box J2 [Source:HGNC Symbol;Acc:HGNC:24818]
ENSOARG00000020341	ENSOART00000022150	3	206320395	206321828	C3AR1	complement C3a receptor 1 [Source:HGNC Symbol;Acc:HGNC:1319]
ENSOARG00000002497	ENSOART00000002703	3	206347969	206358449	NECAP1	NECAP endocytosis associated 1 [Source:HGNC Symbol;Acc:HGNC:24539]
ENSOARG00000002516	ENSOART00000002727	3	206376134	206388232	CLEC4A	C-type lectin domain family 4 member A [Source:HGNC Symbol;Acc:HGNC:13257]
ENSOARG00000002605	ENSOART00000002818	3	206406538	206410479
ENSOARG00000002619	ENSOART00000002835	3	206434974	206442939	CLEC4D	C-type lectin domain family 4 member D [Source:HGNC Symbol;Acc:HGNC:14554]
ENSOARG00000002718	ENSOART00000002944	3	206448669	206459013	CLEC4E	C-type lectin domain family 4 member E [Source:HGNC Symbol;Acc:HGNC:14555]
ENSOARG00000002862	ENSOART00000003108	3	206525820	206562443	CD163	CD163 molecule [Source:HGNC Symbol;Acc:HGNC:1631]
ENSOARG00000002862	ENSOART00000003110	3	206525820	206562443	CD163	CD163 molecule [Source:HGNC Symbol;Acc:HGNC:1631]
ENSOARG00000003020	ENSOART00000003271	3	206576109	206583126
ENSOARG00000003092	ENSOART00000003351	3	206582108	206658561
ENSOARG00000003159	ENSOART00000003428	3	206664750	206676737
ENSOARG00000003251	ENSOART00000003527	3	206712983	206746704
ENSOARG00000003403	ENSOART00000003699	3	206786488	206816410
ENSOARG00000003494	ENSOART00000003802	3	206818852	206849389
ENSOARG00000003615	ENSOART00000003921	3	206851943	206916585
ENSOARG00000003690	ENSOART00000004011	3	206931552	206966074
ENSOARG00000003829	ENSOART00000004169	3	207000822	207038557
ENSOARG00000003988	ENSOART00000004335	3	207068439	207075844
ENSOARG00000004066	ENSOART00000004420	3	207098347	207098973
ENSOARG00000020349	ENSOART00000022158	3	207155116	207155793
ENSOARG00000004154	ENSOART00000004521	3	207170778	207184986	PEX5	peroxisomal biogenesis factor 5 [Source:HGNC Symbol;Acc:HGNC:9719]
ENSOARG00000004271	ENSOART00000004656	3	207213179	207243164	CLSTN3	calsyntenin 3 [Source:HGNC Symbol;Acc:HGNC:18371]
ENSOARG00000004288	ENSOART00000004670	3	207249726	207257835	RBP5	retinol binding protein 5 [Source:HGNC Symbol;Acc:HGNC:15847]
ENSOARG00000004379	ENSOART00000004768	3	207275702	207285576	C1RL	complement C1r subcomponent like [Source:HGNC Symbol;Acc:HGNC:21265]
ENSOARG00000004515	ENSOART00000004918	3	207291311	207339991	C1R	complement C1r [Source:HGNC Symbol;Acc:HGNC:1246]
ENSOARG00000004515	ENSOART00000004918	3	207291311	207339991	C1R	complement C1r [Source:HGNC Symbol;Acc:HGNC:1246]
ENSOARG00000004515	ENSOART00000004920	3	207291311	207339991	C1R	complement C1r [Source:HGNC Symbol;Acc:HGNC:1246]
ENSOARG00000004515	ENSOART00000004920	3	207291311	207339991	C1R	complement C1r [Source:HGNC Symbol;Acc:HGNC:1246]
ENSOARG00000025176	ENSOART00000027078	3	207312560	207312997		calmodulin-alpha [Source:NCBI gene;Acc:105614854]
ENSOARG00000004658	ENSOART00000005079	3	207353408	207366557	C1S	complement C1s [Source:HGNC Symbol;Acc:HGNC:1247]
ENSOARG00000004814	ENSOART00000005249	3	207405042	207438426	LPCAT3	lysophosphatidylcholine acyltransferase 3 [Source:HGNC Symbol;Acc:HGNC:30244]
ENSOARG00000004814	ENSOART00000005251	3	207405042	207438426	LPCAT3	lysophosphatidylcholine acyltransferase 3 [Source:HGNC Symbol;Acc:HGNC:30244]
ENSOARG00000004923	ENSOART00000005360	3	207439417	207445103	EMG1	EMG1 N1-specific pseudouridine methyltransferase [Source:HGNC Symbol;Acc:HGNC:16912]
ENSOARG00000005015	ENSOART00000005461	3	207445228	207449193	PHB2	prohibitin 2 [Source:HGNC Symbol;Acc:HGNC:30306]
ENSOARG00000005032	ENSOART00000005483	3	207454996	207463860	PTPN6	protein tyrosine phosphatase non-receptor type 6 [Source:HGNC Symbol;Acc:HGNC:9658]
ENSOARG00000005133	ENSOART00000005592	3	207470552	207471945	C12orf57	chromosome 12 open reading frame 57 [Source:HGNC Symbol;Acc:HGNC:29521]
ENSOARG00000005156	ENSOART00000005616	3	207473737	207480187	ATN1	atrophin 1 [Source:HGNC Symbol;Acc:HGNC:3033]
ENSOARG00000005238	ENSOART00000005711	3	207486007	207499758	ENO2	enolase 2 [Source:HGNC Symbol;Acc:HGNC:3353]
ENSOARG00000005332	ENSOART00000005808	3	207498286	207505364	LRRC23	leucine rich repeat containing 23 [Source:HGNC Symbol;Acc:HGNC:19138]
ENSOARG00000005428	ENSOART00000005912	3	207527997	207529618	TPI1	triosephosphate isomerase 1 [Source:HGNC Symbol;Acc:HGNC:12009]
ENSOARG00000005531	ENSOART00000006033	3	207535273	207549691	USP5	ubiquitin specific peptidase 5 [Source:HGNC Symbol;Acc:HGNC:12628]
ENSOARG00000005652	ENSOART00000006155	3	207550909	207552937	CDCA3	cell division cycle associated 3 [Source:HGNC Symbol;Acc:HGNC:14624]
ENSOARG00000005728	ENSOART00000006239	3	207555357	207560893	GNB3	G protein subunit beta 3 [Source:HGNC Symbol;Acc:HGNC:4400]
ENSOARG00000005885	ENSOART00000006412	3	207562880	207576921	P3H3	prolyl 3-hydroxylase 3 [Source:HGNC Symbol;Acc:HGNC:19318]
ENSOARG00000006081	ENSOART00000006613	3	207577228	207581648	GPR162	G protein-coupled receptor 162 [Source:HGNC Symbol;Acc:HGNC:16693]
ENSOARG00000006301	ENSOART00000006853	3	207583194	207608610	CD4	CD4 molecule [Source:NCBI gene;Acc:443509]
ENSOARG00000006301	ENSOART00000006854	3	207583194	207608610	CD4	CD4 molecule [Source:NCBI gene;Acc:443509]
ENSOARG00000006528	ENSOART00000007094	3	207614274	207624691	LAG3	lymphocyte activating 3 [Source:HGNC Symbol;Acc:HGNC:6476]
ENSOARG00000020353	ENSOART00000022162	3	207627772	207627843
ENSOARG00000006618	ENSOART00000007198	3	207644471	207648392	MLF2	myeloid leukemia factor 2 [Source:HGNC Symbol;Acc:HGNC:7126]
ENSOARG00000006906	ENSOART00000007503	3	207665353	207670164	COPS7A	COP9 signalosome subunit 7A [Source:HGNC Symbol;Acc:HGNC:16758]
ENSOARG00000006918	ENSOART00000007521	3	207692960	207695820	PIANP	PILR alpha associated neural protein [Source:HGNC Symbol;Acc:HGNC:25338]
ENSOARG00000007041	ENSOART00000007658	3	207702123	207720573		zinc finger protein 384 [Source:NCBI gene;Acc:101111704]
ENSOARG00000007041	ENSOART00000007659	3	207702123	207720573		zinc finger protein 384 [Source:NCBI gene;Acc:101111704]
ENSOARG00000007041	ENSOART00000007663	3	207702123	207720573		zinc finger protein 384 [Source:NCBI gene;Acc:101111704]
ENSOARG00000007126	ENSOART00000007750	3	207723734	207730280	ING4	inhibitor of growth family member 4 [Source:HGNC Symbol;Acc:HGNC:19423]
ENSOARG00000007217	ENSOART00000007847	3	207733335	207735615
ENSOARG00000020359	ENSOART00000022168	3	207750994	207751482
ENSOARG00000007398	ENSOART00000008080	3	207769132	207793560
ENSOARG00000007641	ENSOART00000008318	3	207795433	207803770		NOP2 nucleolar protein [Source:NCBI gene;Acc:101112802]
ENSOARG00000007751	ENSOART00000008438	3	207804398	207816560	IFFO1	intermediate filament family orphan 1 [Source:HGNC Symbol;Acc:HGNC:24970]
ENSOARG00000007894	ENSOART00000008599	3	207818504	207822814	GAPDH	glyceraldehyde-3-phosphate dehydrogenase [Source:NCBI gene;Acc:443005]
ENSOARG00000008036	ENSOART00000008755	3	207825957	207850337	NCAPD2	non-SMC condensin I complex subunit D2 [Source:HGNC Symbol;Acc:HGNC:24305]
ENSOARG00000008170	ENSOART00000008889	3	207852108	207852994	MRPL51	mitochondrial ribosomal protein L51 [Source:HGNC Symbol;Acc:HGNC:14044]
ENSOARG00000008237	ENSOART00000008963	3	207867834	207869522	VAMP1	vesicle associated membrane protein 1 [Source:HGNC Symbol;Acc:HGNC:12642]
ENSOARG00000008253	ENSOART00000008976	3	207872657	207878690	TAPBPL	TAP binding protein like [Source:HGNC Symbol;Acc:HGNC:30683]
ENSOARG00000008332	ENSOART00000009063	3	207881562	207886152	CD27	CD27 molecule [Source:HGNC Symbol;Acc:HGNC:11922]
ENSOARG00000008343	ENSOART00000009079	3	207927997	207934885	LTBR	lymphotoxin beta receptor [Source:HGNC Symbol;Acc:HGNC:6718]
ENSOARG00000008446	ENSOART00000009192	3	207943593	207967156	SCNN1A	sodium channel epithelial 1 alpha subunit [Source:HGNC Symbol;Acc:HGNC:10599]
ENSOARG00000025177	ENSOART00000027079	3	207980687	207984844	TNFRSF1A	TNF receptor superfamily member 1A [Source:NCBI gene;Acc:100135698]
ENSOARG00000008529	ENSOART00000009279	3	207987247	208002715	PLEKHG6	pleckstrin homology and RhoGEF domain containing G6 [Source:HGNC Symbol;Acc:HGNC:25562]
ENSOARG00000008605	ENSOART00000009369	3	208069062	208082480	CD9	CD9 molecule [Source:NCBI gene;Acc:100141299]
ENSOARG00000020364	ENSOART00000022174	3	208118304	208118702
ENSOARG00000008752	ENSOART00000009565	3	208164815	208288418	VWF	von Willebrand factor [Source:HGNC Symbol;Acc:HGNC:12726]
ENSOARG00000009641	ENSOART00000010499	4	27257256	27548397	HDAC9	histone deacetylase 9 [Source:HGNC Symbol;Acc:HGNC:14065]
ENSOARG00000009754	ENSOART00000010612	4	27866988	27868276	TWIST1	twist family bHLH transcription factor 1 [Source:HGNC Symbol;Acc:HGNC:12428]
ENSOARG00000008159	ENSOART00000008878	4	27902062	27902556	FERD3L	Fer3 like bHLH transcription factor [Source:HGNC Symbol;Acc:HGNC:16660]
ENSOARG00000009803	ENSOART00000010665	4	28448451	28458663	TWISTNB	TWIST neighbor [Source:HGNC Symbol;Acc:HGNC:18027]
ENSOARG00000009803	ENSOART00000010666	4	28448451	28458663	TWISTNB	TWIST neighbor [Source:HGNC Symbol;Acc:HGNC:18027]
ENSOARG00000009907	ENSOART00000010779	4	28478533	28484240
ENSOARG00000009920	ENSOART00000010795	4	28835987	28903550	MACC1	MET transcriptional regulator MACC1 [Source:HGNC Symbol;Acc:HGNC:30215]
ENSOARG00000010027	ENSOART00000010914	4	29066166	29156173	ITGB8	integrin subunit beta 8 [Source:HGNC Symbol;Acc:HGNC:6163]
ENSOARG00000010168	ENSOART00000011070	4	29389072	29505098	ABCB5	ATP binding cassette subfamily B member 5 [Source:HGNC Symbol;Acc:HGNC:46]
ENSOARG00000012862	ENSOART00000013982	4	76176920	76178860	IGFBP3	insulin like growth factor binding protein 3 [Source:NCBI gene;Acc:100286737]
ENSOARG00000012900	ENSOART00000014019	4	76188499	76192761	IGFBP1	insulin like growth factor binding protein 1 [Source:NCBI gene;Acc:443132]
ENSOARG00000012947	ENSOART00000014071	4	76208731	76211090
ENSOARG00000013527	ENSOART00000014716	4	76229098	76331424	ADCY1	adenylate cyclase 1 [Source:HGNC Symbol;Acc:HGNC:232]
ENSOARG00000013678	ENSOART00000014882	4	76531252	76535198	RAMP3	receptor activity modifying protein 3 [Source:HGNC Symbol;Acc:HGNC:9845]
ENSOARG00000013794	ENSOART00000015007	4	76572605	76573835
ENSOARG00000013838	ENSOART00000015056	4	76584146	76596612	TBRG4	transforming growth factor beta regulator 4 [Source:HGNC Symbol;Acc:HGNC:17443]
ENSOARG00000013973	ENSOART00000015216	4	76598215	76608746
ENSOARG00000014174	ENSOART00000015440	4	76610492	76639912	CCM2	CCM2 scaffold protein [Source:HGNC Symbol;Acc:HGNC:21708]
ENSOARG00000014216	ENSOART00000015487	4	76680028	76696345	MYO1G	myosin IG [Source:HGNC Symbol;Acc:HGNC:13880]
ENSOARG00000008527	ENSOART00000009275	4	76729622	76730329	PURB	purine rich element binding protein B [Source:HGNC Symbol;Acc:HGNC:9702]
ENSOARG00000014302	ENSOART00000015577	4	76760451	76768823	H2AFV	H2A histone family member V [Source:HGNC Symbol;Acc:HGNC:20664]
ENSOARG00000014595	ENSOART00000015887	4	76776885	76778281
ENSOARG00000014655	ENSOART00000015954	4	76800114	76809012	ZMIZ2	zinc finger MIZ-type containing 2 [Source:HGNC Symbol;Acc:HGNC:22229]
ENSOARG00000014862	ENSOART00000016184	4	76827114	76881294	OGDH	oxoglutarate dehydrogenase [Source:HGNC Symbol;Acc:HGNC:8124]
ENSOARG00000015158	ENSOART00000016494	4	76906460	76908344	TMED4	transmembrane p24 trafficking protein 4 [Source:HGNC Symbol;Acc:HGNC:22301]
ENSOARG00000015240	ENSOART00000016586	4	76912723	76920944	DDX56	DEAD-box helicase 56 [Source:HGNC Symbol;Acc:HGNC:18193]
ENSOARG00000015240	ENSOART00000016587	4	76912723	76920944	DDX56	DEAD-box helicase 56 [Source:HGNC Symbol;Acc:HGNC:18193]
ENSOARG00000015481	ENSOART00000016847	4	76936549	76957676	NPC1L1	NPC1 like intracellular cholesterol transporter 1 [Source:HGNC Symbol;Acc:HGNC:7898]
ENSOARG00000015527	ENSOART00000016893	4	76963128	77031296	NUDCD3	NudC domain containing 3 [Source:HGNC Symbol;Acc:HGNC:22208]
ENSOARG00000015725	ENSOART00000017124	4	77068210	77158466	CAMK2B	calcium/calmodulin dependent protein kinase II beta [Source:HGNC Symbol;Acc:HGNC:1461]
ENSOARG00000015868	ENSOART00000017279	4	77164510	77172224		YKT6 v-SNARE homolog [Source:NCBI gene;Acc:101116901]
ENSOARG00000015987	ENSOART00000017409	4	77182421	77220747	GCK	glucokinase [Source:NCBI gene;Acc:101117412]
ENSOARG00000015987	ENSOART00000017410	4	77182421	77220747	GCK	glucokinase [Source:NCBI gene;Acc:101117412]
ENSOARG00000016077	ENSOART00000017506	4	77220745	77222489
ENSOARG00000016111	ENSOART00000017547	4	77236682	77244168	POLD2	DNA polymerase delta 2, accessory subunit [Source:HGNC Symbol;Acc:HGNC:9176]
ENSOARG00000016204	ENSOART00000017647	4	77244620	77254115	AEBP1	AE binding protein 1 [Source:HGNC Symbol;Acc:HGNC:303]
ENSOARG00000016860	ENSOART00000018365	4	77272659	77280796	POLM	DNA polymerase mu [Source:HGNC Symbol;Acc:HGNC:9185]
ENSOARG00000016920	ENSOART00000018430	4	77331607	77368398		biliverdin reductase A [Source:NCBI gene;Acc:101118353]
ENSOARG00000016920	ENSOART00000018431	4	77331607	77368398		biliverdin reductase A [Source:NCBI gene;Acc:101118353]
ENSOARG00000017001	ENSOART00000018512	4	77419082	77518034
ENSOARG00000017034	ENSOART00000018546	4	77528575	77557839	STK17A	serine/threonine kinase 17a [Source:HGNC Symbol;Acc:HGNC:11395]
ENSOARG00000017240	ENSOART00000018773	4	77592533	77851748	HECW1	HECT, C2 and WW domain containing E3 ubiquitin protein ligase 1 [Source:HGNC Symbol;Acc:HGNC:22195]
ENSOARG00000017330	ENSOART00000018866	4	78182472	78190785	MRPL32	mitochondrial ribosomal protein L32 [Source:HGNC Symbol;Acc:HGNC:14035]
ENSOARG00000017342	ENSOART00000018882	4	78190099	78204994	PSMA2	proteasome subunit alpha 2 [Source:HGNC Symbol;Acc:HGNC:9531]
ENSOARG00000008549	ENSOART00000009300	4	78207649	78208935	C7orf25	chromosome 7 open reading frame 25 [Source:HGNC Symbol;Acc:HGNC:21703]
ENSOARG00000008562	ENSOART00000009315	4	78466030	78466215		small EDRK-rich factor 1 [Source:NCBI gene;Acc:101117789]
ENSOARG00000017420	ENSOART00000018963	4	79029288	79131016	GLI3	GLI family zinc finger 3 [Source:HGNC Symbol;Acc:HGNC:4319]
ENSOARG00000017475	ENSOART00000019022	4	79355679	79366930	INHBA	inhibin subunit beta A [Source:NCBI gene;Acc:443524]
ENSOARG00000017505	ENSOART00000019053	4	80638547	80968290	SUGCT	succinyl-CoA:glutarate-CoA transferase [Source:HGNC Symbol;Acc:HGNC:16001]
ENSOARG00000017576	ENSOART00000019125	4	80968783	80970234	MPLKIP	M-phase specific PLK1 interacting protein [Source:HGNC Symbol;Acc:HGNC:16002]
ENSOARG00000017576	ENSOART00000019127	4	80968783	80970234	MPLKIP	M-phase specific PLK1 interacting protein [Source:HGNC Symbol;Acc:HGNC:16002]
ENSOARG00000017590	ENSOART00000019143	4	80994454	81121981	CDK13	cyclin dependent kinase 13 [Source:HGNC Symbol;Acc:HGNC:1733]
ENSOARG00000017622	ENSOART00000019174	4	81114958	81116100
ENSOARG00000017660	ENSOART00000019217	4	81234343	81337722	RALA	RAS like proto-oncogene A [Source:HGNC Symbol;Acc:HGNC:9839]
ENSOARG00000017686	ENSOART00000019245	4	81333830	81339578	YAE1	YAE1 maturation factor of ABCE1 [Source:HGNC Symbol;Acc:HGNC:24857]
ENSOARG00000017698	ENSOART00000019256	4	81414758	81468269	POU6F2	POU class 6 homeobox 2 [Source:HGNC Symbol;Acc:HGNC:21694]
ENSOARG00000017701	ENSOART00000019261	4	81543240	81854539
ENSOARG00000017742	ENSOART00000019308	4	82007947	82218383	VPS41	VPS41 subunit of HOPS complex [Source:HGNC Symbol;Acc:HGNC:12713]
ENSOARG00000003743	ENSOART00000004067	5	1710578	1712461
ENSOARG00000003830	ENSOART00000004163	5	1862751	1966978	ADAMTS2	ADAM metallopeptidase with thrombospondin type 1 motif 2 [Source:HGNC Symbol;Acc:HGNC:218]
ENSOARG00000001453	ENSOART00000001553	5	1903103	1903492
ENSOARG00000004045	ENSOART00000004395	5	2001405	2068921	ZNF354C	zinc finger protein 354C [Source:HGNC Symbol;Acc:HGNC:16736]
ENSOARG00000004244	ENSOART00000004622	5	2104385	2118833	GRM6	glutamate metabotropic receptor 6 [Source:HGNC Symbol;Acc:HGNC:4598]
ENSOARG00000004244	ENSOART00000004629	5	2104385	2118833	GRM6	glutamate metabotropic receptor 6 [Source:HGNC Symbol;Acc:HGNC:4598]
ENSOARG00000004411	ENSOART00000004800	5	2140509	2158565	ZNF454	zinc finger protein 454 [Source:HGNC Symbol;Acc:HGNC:21200]
ENSOARG00000001466	ENSOART00000001563	5	2164570	2165961	ZFP2	ZFP2 zinc finger protein [Source:HGNC Symbol;Acc:HGNC:26138]
ENSOARG00000004525	ENSOART00000004923	5	2248075	2250657	RNF187	ring finger protein 187 [Source:HGNC Symbol;Acc:HGNC:27146]
ENSOARG00000001474	ENSOART00000001576	5	2274016	2274396	HIST3H2BB	histone cluster 3 H2B family member b [Source:HGNC Symbol;Acc:HGNC:20514]
ENSOARG00000001477	ENSOART00000001580	5	2274714	2275133	HIST3H2A	histone cluster 3 H2A [Source:HGNC Symbol;Acc:HGNC:20507]
ENSOARG00000001488	ENSOART00000001589	5	2283590	2284024	HIST3H3	histone cluster 3 H3 [Source:HGNC Symbol;Acc:HGNC:4778]
ENSOARG00000004646	ENSOART00000005052	5	2315837	2447777	TRIM11	tripartite motif containing 11 [Source:HGNC Symbol;Acc:HGNC:16281]
ENSOARG00000004646	ENSOART00000005054	5	2315837	2447777	TRIM11	tripartite motif containing 11 [Source:HGNC Symbol;Acc:HGNC:16281]
ENSOARG00000004817	ENSOART00000005253	5	2363866	2371887
ENSOARG00000005438	ENSOART00000005964	5	2379625	2595327	OBSCN	obscurin, cytoskeletal calmodulin and titin-interacting RhoGEF [Source:HGNC Symbol;Acc:HGNC:15719]
ENSOARG00000005438	ENSOART00000005964	5	2379625	2595327	OBSCN	obscurin, cytoskeletal calmodulin and titin-interacting RhoGEF [Source:HGNC Symbol;Acc:HGNC:15719]
ENSOARG00000005438	ENSOART00000005964	5	2379625	2595327	OBSCN	obscurin, cytoskeletal calmodulin and titin-interacting RhoGEF [Source:HGNC Symbol;Acc:HGNC:15719]
ENSOARG00000001490	ENSOART00000001594	5	2592716	2592940
ENSOARG00000006218	ENSOART00000006762	5	2655859	2665617	IBA57	iron-sulfur cluster assembly factor IBA57 [Source:HGNC Symbol;Acc:HGNC:27302]
ENSOARG00000006226	ENSOART00000006770	5	2674550	2675829	GJC2	gap junction protein gamma 2 [Source:HGNC Symbol;Acc:HGNC:17494]
ENSOARG00000006259	ENSOART00000006803	5	2681965	2692291	GUK1	guanylate kinase 1 [Source:HGNC Symbol;Acc:HGNC:4693]
ENSOARG00000006369	ENSOART00000006926	5	2693390	2696195	MRPL55	mitochondrial ribosomal protein L55 [Source:HGNC Symbol;Acc:HGNC:16686]
ENSOARG00000006434	ENSOART00000006990	5	2696951	2698723	C1orf35	chromosome 1 open reading frame 35 [Source:HGNC Symbol;Acc:HGNC:19032]
ENSOARG00000006511	ENSOART00000007078	5	2701370	2702230	ARF1	ADP ribosylation factor 1 [Source:NCBI gene;Acc:100302302]
ENSOARG00000006511	ENSOART00000007078	5	2701370	2702230	ARF1	ADP ribosylation factor 1 [Source:NCBI gene;Acc:100302302]
ENSOARG00000006544	ENSOART00000007112	5	2734761	2784523	WNT3A	Wnt family member 3A [Source:HGNC Symbol;Acc:HGNC:15983]
ENSOARG00000006590	ENSOART00000007161	5	2862402	2867743	WNT9A	Wnt family member 9A [Source:HGNC Symbol;Acc:HGNC:12778]
ENSOARG00000006731	ENSOART00000007313	5	2962520	2997741	PRSS38	serine protease 38 [Source:HGNC Symbol;Acc:HGNC:29625]
ENSOARG00000006776	ENSOART00000007369	5	3076373	3076759
ENSOARG00000006875	ENSOART00000007469	5	3121235	3189567	SNAP47	synaptosome associated protein 47 [Source:HGNC Symbol;Acc:HGNC:30669]
ENSOARG00000006920	ENSOART00000007523	5	3189594	3194445	JMJD4	jumonji domain containing 4 [Source:HGNC Symbol;Acc:HGNC:25724]
ENSOARG00000006935	ENSOART00000007535	5	3244620	3273627	ZNF354B	zinc finger protein 354B [Source:HGNC Symbol;Acc:HGNC:17197]
ENSOARG00000018623	ENSOART00000020270	5	26492385	26595961	ZNF608	zinc finger protein 608 [Source:HGNC Symbol;Acc:HGNC:29238]
ENSOARG00000018623	ENSOART00000020273	5	26492385	26595961	ZNF608	zinc finger protein 608 [Source:HGNC Symbol;Acc:HGNC:29238]
ENSOARG00000018762	ENSOART00000020429	5	27592693	27678095	CSNK1G3	casein kinase 1 gamma 3 [Source:HGNC Symbol;Acc:HGNC:2456]
ENSOARG00000018762	ENSOART00000020430	5	27592693	27678095	CSNK1G3	casein kinase 1 gamma 3 [Source:HGNC Symbol;Acc:HGNC:2456]
ENSOARG00000018810	ENSOART00000020487	5	27759211	27912250	CEP120	centrosomal protein 120 [Source:HGNC Symbol;Acc:HGNC:26690]
ENSOARG00000018873	ENSOART00000020552	5	28081929	28192686	PRDM6	PR/SET domain 6 [Source:HGNC Symbol;Acc:HGNC:9350]
ENSOARG00000018901	ENSOART00000020581	5	28246200	28259561	PPIC	peptidylprolyl isomerase C [Source:HGNC Symbol;Acc:HGNC:9256]
ENSOARG00000018918	ENSOART00000020599	5	28274619	28345448	SNX24	sorting nexin 24 [Source:HGNC Symbol;Acc:HGNC:21533]
ENSOARG00000018954	ENSOART00000020637	5	28462496	28493376	SNX2	sorting nexin 2 [Source:HGNC Symbol;Acc:HGNC:11173]
ENSOARG00000000177	ENSOART00000000189	5	28849341	29014861	SNCAIP	synuclein alpha interacting protein [Source:HGNC Symbol;Acc:HGNC:11139]
ENSOARG00000000312	ENSOART00000000331	5	29117978	29146199		zinc finger protein 474 [Source:NCBI gene;Acc:101111962]
ENSOARG00000000317	ENSOART00000000337	5	29236250	29249247	LOX	lysyl oxidase [Source:HGNC Symbol;Acc:HGNC:6664]
ENSOARG00000000329	ENSOART00000000346	5	29278341	29334417	SRFBP1	serum response factor binding protein 1 [Source:HGNC Symbol;Acc:HGNC:26333]
ENSOARG00000016630	ENSOART00000018113	5	29459887	29460615	FTMT	ferritin mitochondrial [Source:HGNC Symbol;Acc:HGNC:17345]
ENSOARG00000000379	ENSOART00000000400	5	30257113	30264087
ENSOARG00000000391	ENSOART00000000414	5	30283877	30285913
ENSOARG00000000545	ENSOART00000000578	5	30674570	30852936	PRR16	proline rich 16 [Source:HGNC Symbol;Acc:HGNC:29654]
ENSOARG00000016643	ENSOART00000018126	5	31397724	31398284
ENSOARG00000000565	ENSOART00000000604	5	31724609	31728528	FAM170A	family with sequence similarity 170 member A [Source:HGNC Symbol;Acc:HGNC:27963]
ENSOARG00000000722	ENSOART00000000797	5	31819802	31921872	HSD17B4	hydroxysteroid 17-beta dehydrogenase 4 [Source:HGNC Symbol;Acc:HGNC:5213]
ENSOARG00000016662	ENSOART00000018142	5	31968399	31968995	TNFAIP8	TNF alpha induced protein 8 [Source:HGNC Symbol;Acc:HGNC:17260]
ENSOARG00000001238	ENSOART00000001344	5	32129680	32259657	DMXL1	Dmx like 1 [Source:HGNC Symbol;Acc:HGNC:2937]
ENSOARG00000005912	ENSOART00000006434	5	36586234	36589395		transmembrane p24 trafficking protein 9 [Source:NCBI gene;Acc:101102809]
ENSOARG00000005912	ENSOART00000006436	5	36586234	36589395		transmembrane p24 trafficking protein 9 [Source:NCBI gene;Acc:101102809]
ENSOARG00000006000	ENSOART00000006521	5	36593677	36601803	B4GALT7	beta-1,4-galactosyltransferase 7 [Source:NCBI gene;Acc:100316848]
ENSOARG00000006121	ENSOART00000006654	5	36693756	36702454	N4BP3	NEDD4 binding protein 3 [Source:HGNC Symbol;Acc:HGNC:29852]
ENSOARG00000006157	ENSOART00000006695	5	36709496	36727124	RMND5B	required for meiotic nuclear division 5 homolog B [Source:HGNC Symbol;Acc:HGNC:26181]
ENSOARG00000006274	ENSOART00000006823	5	36727863	36731383	NHP2	NHP2 ribonucleoprotein [Source:HGNC Symbol;Acc:HGNC:14377]
ENSOARG00000006311	ENSOART00000006864	5	36763583	36768939	HNRNPAB	heterogeneous nuclear ribonucleoprotein A/B [Source:HGNC Symbol;Acc:HGNC:5034]
ENSOARG00000006386	ENSOART00000006947	5	36770215	36794089	PHYKPL	5-phosphohydroxy-L-lysine phospho-lyase [Source:HGNC Symbol;Acc:HGNC:28249]
ENSOARG00000006533	ENSOART00000007104	5	36801354	36826322	COL23A1	collagen type XXIII alpha 1 chain [Source:HGNC Symbol;Acc:HGNC:22990]
ENSOARG00000006692	ENSOART00000007274	5	37196791	37214837	CLK4	CDC like kinase 4 [Source:HGNC Symbol;Acc:HGNC:13659]
ENSOARG00000006794	ENSOART00000007386	5	37246190	37270513		zinc finger protein 354A [Source:NCBI gene;Acc:101104486]
ENSOARG00000006802	ENSOART00000007395	5	37298572	37304285	PROP1	PROP paired-like homeobox 1 [Source:NCBI gene;Acc:443290]
ENSOARG00000016698	ENSOART00000018185	5	37374982	37375917		olfactory receptor 7A17-like [Source:NCBI gene;Acc:101109615]
ENSOARG00000016716	ENSOART00000018202	5	37451357	37452700	MGAT1	mannosyl (alpha-1,3-)-glycoprotein beta-1,2-N-acetylglucosaminyltransferase [Source:HGNC Symbol;Acc:HGNC:7044]
ENSOARG00000006879	ENSOART00000007473	5	37517349	37532202	ZFP62	ZFP62 zinc finger protein [Source:HGNC Symbol;Acc:HGNC:23241]
ENSOARG00000006962	ENSOART00000007570	5	37578946	37618795	BTNL9	butyrophilin like 9 [Source:HGNC Symbol;Acc:HGNC:24176]
ENSOARG00000007037	ENSOART00000007654	5	37640560	37662426
ENSOARG00000007043	ENSOART00000007661	5	37675743	37676816
ENSOARG00000016732	ENSOART00000018217	5	37685735	37686712		olfactory receptor 56-like [Source:NCBI gene;Acc:101111192]
ENSOARG00000007133	ENSOART00000007759	5	37706817	37723088
ENSOARG00000016746	ENSOART00000018232	5	37755166	37756110		olfactory receptor 56 [Source:NCBI gene;Acc:101105655]
ENSOARG00000007147	ENSOART00000007769	5	37780085	37807357
ENSOARG00000016758	ENSOART00000018246	5	37812866	37813519		60S ribosomal protein L10a [Source:NCBI gene;Acc:101106166]
ENSOARG00000007223	ENSOART00000007859	5	37842598	37856598	TRIM7	tripartite motif containing 7 [Source:HGNC Symbol;Acc:HGNC:16278]
ENSOARG00000007277	ENSOART00000007913	5	37877048	37885769	TRIM41	tripartite motif containing 41 [Source:HGNC Symbol;Acc:HGNC:19013]
ENSOARG00000007288	ENSOART00000007924	5	37884620	37892060	RACK1	receptor for activated C kinase 1 [Source:NCBI gene;Acc:100137070]
ENSOARG00000007350	ENSOART00000007993	5	37901696	37905639	TRIM52	tripartite motif containing 52 [Source:HGNC Symbol;Acc:HGNC:19024]
ENSOARG00000007350	ENSOART00000007994	5	37901696	37905639	TRIM52	tripartite motif containing 52 [Source:HGNC Symbol;Acc:HGNC:19024]
ENSOARG00000007389	ENSOART00000008045	5	37916752	37925915
ENSOARG00000007430	ENSOART00000008086	5	38058786	38060656
ENSOARG00000007441	ENSOART00000008102	5	38088334	38090231
ENSOARG00000007441	ENSOART00000008103	5	38088334	38090231
ENSOARG00000007509	ENSOART00000008176	5	38101258	38145325	ZNF496	zinc finger protein 496 [Source:NCBI gene;Acc:100628316]
ENSOARG00000007509	ENSOART00000008177	5	38101258	38145325	ZNF496	zinc finger protein 496 [Source:NCBI gene;Acc:100628316]
ENSOARG00000007591	ENSOART00000008264	5	38188669	38233586	NLRP3	NLR family pyrin domain containing 3 [Source:HGNC Symbol;Acc:HGNC:16400]
ENSOARG00000016769	ENSOART00000018259	5	38241344	38242276		olfactory receptor 2H2-like [Source:NCBI gene;Acc:101113495]
ENSOARG00000016783	ENSOART00000018275	5	38269294	38270301	OR2B11	olfactory receptor family 2 subfamily B member 11 [Source:HGNC Symbol;Acc:HGNC:31249]
ENSOARG00000016795	ENSOART00000018288	5	38338074	38339030		olfactory receptor 2C3-like [Source:NCBI gene;Acc:101114017]
ENSOARG00000016795	ENSOART00000018288	5	38338074	38339030		olfactory receptor 2C3-like [Source:NCBI gene;Acc:101114017]
ENSOARG00000007623	ENSOART00000008299	5	38381991	38423934	GCSAML	germinal center associated signaling and motility like [Source:HGNC Symbol;Acc:HGNC:29583]
ENSOARG00000016808	ENSOART00000018303	5	38445338	38446264		olfactory receptor 2G2-like [Source:NCBI gene;Acc:101108746]
ENSOARG00000016820	ENSOART00000018315	5	38491211	38492128	OR2G3	olfactory receptor family 2 subfamily G member 3 [Source:HGNC Symbol;Acc:HGNC:15008]
ENSOARG00000016833	ENSOART00000018333	5	38508874	38509794		olfactory receptor 5T3-like [Source:NCBI gene;Acc:101114777]
ENSOARG00000016851	ENSOART00000018349	5	38608556	38609482	OR13G1	olfactory receptor family 13 subfamily G member 1 [Source:HGNC Symbol;Acc:HGNC:14999]
ENSOARG00000011744	ENSOART00000012769	5	38640510	38641460	OR6F1	olfactory receptor family 6 subfamily F member 1 [Source:HGNC Symbol;Acc:HGNC:15027]
ENSOARG00000007654	ENSOART00000008331	5	38772670	38773848
ENSOARG00000011831	ENSOART00000012865	5	38804936	38805904	OR11L1	olfactory receptor family 11 subfamily L member 1 [Source:HGNC Symbol;Acc:HGNC:14998]
ENSOARG00000007845	ENSOART00000008544	5	38816862	38836192	TRIM58	tripartite motif containing 58 [Source:HGNC Symbol;Acc:HGNC:24150]
ENSOARG00000011844	ENSOART00000012880	5	38844734	38845678	OR2W3	olfactory receptor family 2 subfamily W member 3 [Source:HGNC Symbol;Acc:HGNC:15021]
ENSOARG00000011907	ENSOART00000012952	5	38915050	38915976		olfactory receptor 2T8-like [Source:NCBI gene;Acc:101117843]
ENSOARG00000011976	ENSOART00000013025	5	38932439	38933374		olfactory receptor 2T8-like [Source:NCBI gene;Acc:101118102]
ENSOARG00000007859	ENSOART00000008556	5	38973914	38974936
ENSOARG00000007859	ENSOART00000008557	5	38973914	38974936
ENSOARG00000007867	ENSOART00000008559	5	39016773	39090661		olfactory receptor 2T8-like [Source:NCBI gene;Acc:101118610]
ENSOARG00000007867	ENSOART00000008559	5	39016773	39090661		olfactory receptor 2T8-like [Source:NCBI gene;Acc:101118610]
ENSOARG00000007873	ENSOART00000008569	5	39142734	39143578
ENSOARG00000007902	ENSOART00000008604	5	39191712	39192492
ENSOARG00000007912	ENSOART00000008610	5	39207097	39208109		olfactory receptor 2AJ1-like [Source:NCBI gene;Acc:101119903]
ENSOARG00000012049	ENSOART00000013100	5	39233888	39234823
ENSOARG00000007952	ENSOART00000008659	5	39274003	39275030
ENSOARG00000012118	ENSOART00000013179	5	39288968	39290167		olfactory receptor 2L8-like [Source:NCBI gene;Acc:101110587]
ENSOARG00000012201	ENSOART00000013269	5	39307123	39308055		olfactory receptor 2L13 [Source:NCBI gene;Acc:101120664]
ENSOARG00000012279	ENSOART00000013350	5	39325653	39326579		olfactory receptor 2T12-like [Source:NCBI gene;Acc:101120921]
ENSOARG00000008018	ENSOART00000008728	5	39387987	39552662	OR2M4	olfactory receptor family 2 subfamily M member 4 [Source:HGNC Symbol;Acc:HGNC:8270]
ENSOARG00000008018	ENSOART00000008729	5	39387987	39552662	OR2M4	olfactory receptor family 2 subfamily M member 4 [Source:HGNC Symbol;Acc:HGNC:8270]
ENSOARG00000012300	ENSOART00000013367	5	39575592	39576733	OR2T27	olfactory receptor family 2 subfamily T member 27 [Source:HGNC Symbol;Acc:HGNC:31252]
ENSOARG00000012376	ENSOART00000013455	5	39593734	39594705		olfactory receptor 2T2 [Source:NCBI gene;Acc:101122694]
ENSOARG00000012442	ENSOART00000013529	5	39608132	39608983		olfactory receptor 2T11-like [Source:NCBI gene;Acc:101122949]
ENSOARG00000012460	ENSOART00000013549	5	39617584	39618501		olfactory receptor 2T11 [Source:NCBI gene;Acc:101111363]
ENSOARG00000012530	ENSOART00000013622	5	39634234	39635169
ENSOARG00000012616	ENSOART00000013716	5	39660314	39661240	OR2G6	olfactory receptor family 2 subfamily G member 6 [Source:HGNC Symbol;Acc:HGNC:27019]
ENSOARG00000008025	ENSOART00000008740	5	39697715	39698549
ENSOARG00000012637	ENSOART00000013734	5	39719792	39721057		olfactory receptor 2T29-like [Source:NCBI gene;Acc:101102391]
ENSOARG00000012708	ENSOART00000013814	5	39799432	39800495		olfactory receptor 2T29-like [Source:NCBI gene;Acc:101111629]
ENSOARG00000012722	ENSOART00000013827	5	39822779	39823729
ENSOARG00000012791	ENSOART00000013904	5	39862564	39863496		olfactory receptor 2T27-like [Source:NCBI gene;Acc:101103395]
ENSOARG00000012872	ENSOART00000013992	5	39896603	39897514		olfactory receptor 2M2-like [Source:NCBI gene;Acc:101103645]
ENSOARG00000008059	ENSOART00000008774	5	39929473	39930457
ENSOARG00000008107	ENSOART00000008820	5	39942087	39951263
ENSOARG00000008138	ENSOART00000008857	5	39970692	39978361
ENSOARG00000008186	ENSOART00000008909	5	40057685	40069745	SH3BP5L	SH3 binding domain protein 5 like [Source:HGNC Symbol;Acc:HGNC:29360]
ENSOARG00000012891	ENSOART00000014010	5	40085855	40087252		zinc finger protein 672 [Source:NCBI gene;Acc:101104149]
ENSOARG00000008239	ENSOART00000008967	5	40088840	40096447	ZNF692	zinc finger protein 692 [Source:HGNC Symbol;Acc:HGNC:26049]
ENSOARG00000015475	ENSOART00000016832	5	79247125	79497895	ATG10	autophagy related 10 [Source:HGNC Symbol;Acc:HGNC:20315]
ENSOARG00000015502	ENSOART00000016863	5	79515550	79517316		ribosomal protein S23 [Source:NCBI gene;Acc:101123208]
ENSOARG00000015534	ENSOART00000016896	5	79535728	79560118	ATP6AP1L	ATPase H+ transporting accessory protein 1 like [Source:HGNC Symbol;Acc:HGNC:28091]
ENSOARG00000015577	ENSOART00000016948	5	80194100	80205004	TMEM167A	transmembrane protein 167A [Source:HGNC Symbol;Acc:HGNC:28330]
ENSOARG00000015577	ENSOART00000016948	5	80194100	80205004	TMEM167A	transmembrane protein 167A [Source:HGNC Symbol;Acc:HGNC:28330]
ENSOARG00000015614	ENSOART00000016984	5	80271471	80532495	XRCC4	X-ray repair cross complementing 4 [Source:HGNC Symbol;Acc:HGNC:12831]
ENSOARG00000015632	ENSOART00000017009	5	80650991	80757022	VCAN	versican [Source:HGNC Symbol;Acc:HGNC:2464]
ENSOARG00000015677	ENSOART00000017060	5	80821300	80855594	HAPLN1	hyaluronan and proteoglycan link protein 1 [Source:HGNC Symbol;Acc:HGNC:2380]
ENSOARG00000015724	ENSOART00000017115	5	81131950	81622637	EDIL3	EGF like repeats and discoidin domains 3 [Source:HGNC Symbol;Acc:HGNC:3173]
ENSOARG00000015801	ENSOART00000017209	5	84265129	84365719	RASA1	RAS p21 protein activator 1 [Source:HGNC Symbol;Acc:HGNC:9871]
ENSOARG00000015801	ENSOART00000017210	5	84265129	84365719	RASA1	RAS p21 protein activator 1 [Source:HGNC Symbol;Acc:HGNC:9871]
ENSOARG00000015931	ENSOART00000017347	5	84368655	84394266	CCNH	cyclin H [Source:HGNC Symbol;Acc:HGNC:1594]
ENSOARG00000015978	ENSOART00000017397	5	84426553	84432433
ENSOARG00000016013	ENSOART00000017438	5	85105482	85176705	TMEM161B	transmembrane protein 161B [Source:HGNC Symbol;Acc:HGNC:28483]
ENSOARG00000016099	ENSOART00000017533	5	85606652	85706150	MEF2C	myocyte enhancer factor 2C [Source:NCBI gene;Acc:100286738]
ENSOARG00000016099	ENSOART00000017535	5	85606652	85706150	MEF2C	myocyte enhancer factor 2C [Source:NCBI gene;Acc:100286738]
ENSOARG00000010398	ENSOART00000011311	5	87109410	87109976
ENSOARG00000016217	ENSOART00000017656	5	87254975	87256408
ENSOARG00000016247	ENSOART00000017690	5	87294442	87311927	CETN3	centrin 3 [Source:HGNC Symbol;Acc:HGNC:1868]
ENSOARG00000016254	ENSOART00000017700	5	87363028	87376013	MBLAC2	metallo-beta-lactamase domain containing 2 [Source:HGNC Symbol;Acc:HGNC:33711]
ENSOARG00000016291	ENSOART00000017741	5	87391561	87424389		RNA polymerase III subunit G [Source:NCBI gene;Acc:101106586]
ENSOARG00000016336	ENSOART00000017788	5	87430362	87436358	LYSMD3	LysM domain containing 3 [Source:HGNC Symbol;Acc:HGNC:26969]
ENSOARG00000016502	ENSOART00000017988	5	87500637	88022830	ADGRV1	adhesion G protein-coupled receptor V1 [Source:HGNC Symbol;Acc:HGNC:17416]
ENSOARG00000016593	ENSOART00000018075	5	88196495	88210029	ARRDC3	arrestin domain containing 3 [Source:HGNC Symbol;Acc:HGNC:29263]
ENSOARG00000017397	ENSOART00000018942	5	92379821	92438334	RHOBTB3	Rho related BTB domain containing 3 [Source:HGNC Symbol;Acc:HGNC:18757]
ENSOARG00000017480	ENSOART00000019031	5	92549948	92598757	ELL2	elongation factor for RNA polymerase II 2 [Source:HGNC Symbol;Acc:HGNC:17064]
ENSOARG00000017599	ENSOART00000019155	5	93068385	93117273	PCSK1	proprotein convertase subtilisin/kexin type 1 [Source:HGNC Symbol;Acc:HGNC:8743]
ENSOARG00000017709	ENSOART00000019281	5	93354399	93484087	CAST	calpastatin [Source:NCBI gene;Acc:443364]
ENSOARG00000017807	ENSOART00000019385	5	93487749	93518183	ERAP1	endoplasmic reticulum aminopeptidase 1 [Source:HGNC Symbol;Acc:HGNC:18173]
ENSOARG00000017926	ENSOART00000019513	5	93629581	93674652	ERAP2	endoplasmic reticulum aminopeptidase 2 [Source:HGNC Symbol;Acc:HGNC:29499]
ENSOARG00000017926	ENSOART00000019515	5	93629581	93674652	ERAP2	endoplasmic reticulum aminopeptidase 2 [Source:HGNC Symbol;Acc:HGNC:29499]
ENSOARG00000017994	ENSOART00000019587	5	93687872	93788740	LNPEP	leucyl and cystinyl aminopeptidase [Source:HGNC Symbol;Acc:HGNC:6656]
ENSOARG00000018080	ENSOART00000019677	5	93826999	93854607
ENSOARG00000018080	ENSOART00000019679	5	93826999	93854607
ENSOARG00000018100	ENSOART00000019700	5	93858274	93910933	LIX1	limb and CNS expressed 1 [Source:HGNC Symbol;Acc:HGNC:18581]
ENSOARG00000018138	ENSOART00000019742	5	93919747	93942500	RIOK2	RIO kinase 2 [Source:HGNC Symbol;Acc:HGNC:18999]
ENSOARG00000010423	ENSOART00000011340	5	93942227	93942370
ENSOARG00000010440	ENSOART00000011359	5	94287239	94287478
ENSOARG00000018163	ENSOART00000019767	5	95304445	95320422	RGMB	repulsive guidance molecule BMP co-receptor b [Source:HGNC Symbol;Acc:HGNC:26896]
ENSOARG00000018212	ENSOART00000019826	5	95366866	95559633	CHD1	chromodomain helicase DNA binding protein 1 [Source:HGNC Symbol;Acc:HGNC:1915]
ENSOARG00000018280	ENSOART00000019893	5	98545138	98634215	SLCO4C1	solute carrier organic anion transporter family member 4C1 [Source:HGNC Symbol;Acc:HGNC:23612]
ENSOARG00000018356	ENSOART00000019973	5	98672278	98775082	SLCO6A1	solute carrier organic anion transporter family member 6A1 [Source:HGNC Symbol;Acc:HGNC:23613]
ENSOARG00000018371	ENSOART00000019993	5	98676623	98677726
ENSOARG00000018405	ENSOART00000020038	5	99119457	99319778	PAM	peptidylglycine alpha-amidating monooxygenase [Source:HGNC Symbol;Acc:HGNC:8596]
ENSOARG00000018437	ENSOART00000020065	5	99347327	99377557	GIN1	gypsy retrotransposon integrase 1 [Source:HGNC Symbol;Acc:HGNC:25959]
ENSOARG00000018437	ENSOART00000020065	5	99347327	99377557	GIN1	gypsy retrotransposon integrase 1 [Source:HGNC Symbol;Acc:HGNC:25959]
ENSOARG00000018505	ENSOART00000020146	5	99388272	99463161	PPIP5K2	diphosphoinositol pentakisphosphate kinase 2 [Source:HGNC Symbol;Acc:HGNC:29035]
ENSOARG00000018505	ENSOART00000020148	5	99388272	99463161	PPIP5K2	diphosphoinositol pentakisphosphate kinase 2 [Source:HGNC Symbol;Acc:HGNC:29035]
ENSOARG00000018607	ENSOART00000020251	5	99509492	99557151	C5orf30	chromosome 5 open reading frame 30 [Source:HGNC Symbol;Acc:HGNC:25052]
ENSOARG00000018646	ENSOART00000020298	5	99691590	99809576
ENSOARG00000010467	ENSOART00000011391	5	99824116	99824676
ENSOARG00000018705	ENSOART00000020361	5	99829900	99839640	NUDT12	nudix hydrolase 12 [Source:HGNC Symbol;Acc:HGNC:18826]
ENSOARG00000018705	ENSOART00000020362	5	99829900	99839640	NUDT12	nudix hydrolase 12 [Source:HGNC Symbol;Acc:HGNC:18826]
ENSOARG00000018734	ENSOART00000020399	5	101889352	101890729
ENSOARG00000018761	ENSOART00000020428	5	103668781	103958897	EFNA5	ephrin A5 [Source:HGNC Symbol;Acc:HGNC:3225]
ENSOARG00000018777	ENSOART00000020449	5	104165996	104679734
ENSOARG00000018799	ENSOART00000020478	5	105044035	105461672	FER	FER tyrosine kinase [Source:HGNC Symbol;Acc:HGNC:3655]
ENSOARG00000018858	ENSOART00000020538	5	105628201	105780466	PJA2	praja ring finger ubiquitin ligase 2 [Source:HGNC Symbol;Acc:HGNC:17481]
ENSOARG00000018880	ENSOART00000020561	5	105984860	106179347	MAN2A1	mannosidase alpha class 2A member 1 [Source:HGNC Symbol;Acc:HGNC:6824]
ENSOARG00000018968	ENSOART00000020653	5	107367943	107410812	WDR36	WD repeat domain 36 [Source:HGNC Symbol;Acc:HGNC:30696]
ENSOARG00000018968	ENSOART00000020653	5	107367943	107410812	WDR36	WD repeat domain 36 [Source:HGNC Symbol;Acc:HGNC:30696]
ENSOARG00000000146	ENSOART00000000152	5	107443014	107446227
ENSOARG00000010495	ENSOART00000011422	5	107446287	107446694
ENSOARG00000000184	ENSOART00000000188	5	107540852	107812560	CAMK4	calcium/calmodulin dependent protein kinase IV [Source:HGNC Symbol;Acc:HGNC:1464]
ENSOARG00000000226	ENSOART00000000234	5	107832742	107841390	STARD4	StAR related lipid transfer domain containing 4 [Source:HGNC Symbol;Acc:HGNC:18058]
ENSOARG00000009048	ENSOART00000009856	6	18992331	19002493	GIMD1	GIMAP family P-loop NTPase domain containing 1 [Source:HGNC Symbol;Acc:HGNC:44141]
ENSOARG00000009111	ENSOART00000009919	6	19012750	19034112
ENSOARG00000009441	ENSOART00000010283	6	19051280	19249792	TBCK	TBC1 domain containing kinase [Source:HGNC Symbol;Acc:HGNC:28261]
ENSOARG00000009750	ENSOART00000010611	6	19341096	19415842	NPNT	nephronectin [Source:HGNC Symbol;Acc:HGNC:27405]
ENSOARG00000009956	ENSOART00000010840	6	19464422	19593205	GSTCD	glutathione S-transferase C-terminal domain containing [Source:HGNC Symbol;Acc:HGNC:25806]
ENSOARG00000010172	ENSOART00000011069	6	19612772	19634942	INTS12	integrator complex subunit 12 [Source:HGNC Symbol;Acc:HGNC:25067]
ENSOARG00000010289	ENSOART00000011187	6	19650992	19793944	ARHGEF38	Rho guanine nucleotide exchange factor 38 [Source:HGNC Symbol;Acc:HGNC:25968]
ENSOARG00000010430	ENSOART00000011349	6	19864955	19945670	PPA2	pyrophosphatase (inorganic) 2 [Source:HGNC Symbol;Acc:HGNC:28883]
ENSOARG00000010632	ENSOART00000011567	6	20055989	20147275	TET2	tet methylcytosine dioxygenase 2 [Source:HGNC Symbol;Acc:HGNC:25941]
ENSOARG00000000332	ENSOART00000000353	6	20142239	20142661
ENSOARG00000010678	ENSOART00000011619	6	20744535	20748984
ENSOARG00000010827	ENSOART00000011774	6	20853430	20873703	CXXC4	CXXC finger protein 4 [Source:HGNC Symbol;Acc:HGNC:24593]
ENSOARG00000010827	ENSOART00000011775	6	20853430	20873703	CXXC4	CXXC finger protein 4 [Source:HGNC Symbol;Acc:HGNC:24593]
ENSOARG00000010861	ENSOART00000011813	6	21484074	21564709	TACR3	tachykinin receptor 3 [Source:HGNC Symbol;Acc:HGNC:11528]
ENSOARG00000011059	ENSOART00000012039	6	21798088	21861426
ENSOARG00000011586	ENSOART00000012600	6	21870730	21894820	BDH2	3-hydroxybutyrate dehydrogenase 2 [Source:HGNC Symbol;Acc:HGNC:32389]
ENSOARG00000011794	ENSOART00000012826	6	21899540	21955132	SLC9B2	solute carrier family 9 member B2 [Source:HGNC Symbol;Acc:HGNC:25143]
ENSOARG00000000494	ENSOART00000000525	6	46911267	46912118		melanoma-associated antigen 10-like [Source:NCBI gene;Acc:101106847]
ENSOARG00000000494	ENSOART00000000525	6	46911267	46912118		melanoma-associated antigen 10-like [Source:NCBI gene;Acc:101106847]
ENSOARG00000008992	ENSOART00000009794	6	48570991	48572383
ENSOARG00000016223	ENSOART00000017678	7	2145215	2215352	YTHDC2	YTH domain containing 2 [Source:HGNC Symbol;Acc:HGNC:24721]
ENSOARG00000016256	ENSOART00000017703	7	3013244	3184262	KCNN2	potassium calcium-activated channel subfamily N member 2 [Source:HGNC Symbol;Acc:HGNC:6291]
ENSOARG00000016302	ENSOART00000017752	7	3740230	3789354	TRIM36	tripartite motif containing 36 [Source:HGNC Symbol;Acc:HGNC:16280]
ENSOARG00000016302	ENSOART00000017756	7	3740230	3789354	TRIM36	tripartite motif containing 36 [Source:HGNC Symbol;Acc:HGNC:16280]
ENSOARG00000016332	ENSOART00000017785	7	3815011	3872629	PGGT1B	protein geranylgeranyltransferase type I subunit beta [Source:HGNC Symbol;Acc:HGNC:8895]
ENSOARG00000016355	ENSOART00000017808	7	3876749	3907334	CCDC112	coiled-coil domain containing 112 [Source:HGNC Symbol;Acc:HGNC:28599]
ENSOARG00000020017	ENSOART00000021794	7	29567211	29783389	MEIS2	Meis homeobox 2 [Source:HGNC Symbol;Acc:HGNC:7001]
ENSOARG00000020022	ENSOART00000021799	7	30580344	30593931	TMCO5A	transmembrane and coiled-coil domains 5A [Source:HGNC Symbol;Acc:HGNC:28558]
ENSOARG00000020022	ENSOART00000021800	7	30580344	30593931	TMCO5A	transmembrane and coiled-coil domains 5A [Source:HGNC Symbol;Acc:HGNC:28558]
ENSOARG00000020030	ENSOART00000021808	7	30920647	30979630	SPRED1	sprouty related EVH1 domain containing 1 [Source:HGNC Symbol;Acc:HGNC:20249]
ENSOARG00000020030	ENSOART00000021809	7	30920647	30979630	SPRED1	sprouty related EVH1 domain containing 1 [Source:HGNC Symbol;Acc:HGNC:20249]
ENSOARG00000020035	ENSOART00000021813	7	31080830	31110844	FAM98B	family with sequence similarity 98 member B [Source:HGNC Symbol;Acc:HGNC:26773]
ENSOARG00000020044	ENSOART00000021825	7	31110692	31194348	RASGRP1	RAS guanyl releasing protein 1 [Source:HGNC Symbol;Acc:HGNC:9878]
ENSOARG00000020044	ENSOART00000021827	7	31110692	31194348	RASGRP1	RAS guanyl releasing protein 1 [Source:HGNC Symbol;Acc:HGNC:9878]
ENSOARG00000000764	ENSOART00000000818	7	31144737	31145207
ENSOARG00000000764	ENSOART00000000818	7	31144737	31145207
ENSOARG00000000782	ENSOART00000000832	7	31896512	31897165		zinc finger CCHC-type and RNA-binding motif-containing protein 1 [Source:NCBI gene;Acc:101106173]
ENSOARG00000020058	ENSOART00000021840	7	32243494	32406527	THBS1	thrombospondin 1 [Source:HGNC Symbol;Acc:HGNC:11785]
ENSOARG00000020072	ENSOART00000021854	7	32262040	32462006	FSIP1	fibrous sheath interacting protein 1 [Source:HGNC Symbol;Acc:HGNC:21674]
ENSOARG00000020072	ENSOART00000021856	7	32262040	32462006	FSIP1	fibrous sheath interacting protein 1 [Source:HGNC Symbol;Acc:HGNC:21674]
ENSOARG00000020079	ENSOART00000021860	7	32486278	32492449	GPR176	G protein-coupled receptor 176 [Source:HGNC Symbol;Acc:HGNC:32370]
ENSOARG00000020083	ENSOART00000021865	7	32597495	32599455
ENSOARG00000020101	ENSOART00000021888	7	32613750	32718127	EIF2AK4	eukaryotic translation initiation factor 2 alpha kinase 4 [Source:HGNC Symbol;Acc:HGNC:19687]
ENSOARG00000020109	ENSOART00000021892	7	32714525	32717199	SRP14	signal recognition particle 14 [Source:HGNC Symbol;Acc:HGNC:11299]
ENSOARG00000020116	ENSOART00000021901	7	32766824	32783422	BMF	Bcl2 modifying factor [Source:HGNC Symbol;Acc:HGNC:24132]
ENSOARG00000020126	ENSOART00000021916	7	32810619	32861855		BUB1 mitotic checkpoint serine/threonine kinase B [Source:NCBI gene;Acc:101108313]
ENSOARG00000020143	ENSOART00000021931	7	32876680	32910333	PAK6	p21 (RAC1) activated kinase 6 [Source:HGNC Symbol;Acc:HGNC:16061]
ENSOARG00000000786	ENSOART00000000843	7	32915576	32916184
ENSOARG00000020162	ENSOART00000021968	7	32922948	32943781	PLCB2	phospholipase C beta 2 [Source:HGNC Symbol;Acc:HGNC:9055]
ENSOARG00000020162	ENSOART00000021972	7	32922948	32943781	PLCB2	phospholipase C beta 2 [Source:HGNC Symbol;Acc:HGNC:9055]
ENSOARG00000020183	ENSOART00000021978	7	32956387	32957377
ENSOARG00000020193	ENSOART00000021996	7	32968280	32975012	CCDC9B	coiled-coil domain containing 9B [Source:HGNC Symbol;Acc:HGNC:33488]
ENSOARG00000020212	ENSOART00000022006	7	32992163	33003044	DISP2	dispatched RND transporter family member 2 [Source:HGNC Symbol;Acc:HGNC:19712]
ENSOARG00000020212	ENSOART00000022007	7	32992163	33003044	DISP2	dispatched RND transporter family member 2 [Source:HGNC Symbol;Acc:HGNC:19712]
ENSOARG00000020216	ENSOART00000022010	7	33016322	33025738	KNSTRN	kinetochore localized astrin (SPAG5) binding protein [Source:HGNC Symbol;Acc:HGNC:30767]
ENSOARG00000020219	ENSOART00000022016	7	33038516	33048528	IVD	isovaleryl-CoA dehydrogenase [Source:HGNC Symbol;Acc:HGNC:6186]
ENSOARG00000020226	ENSOART00000022020	7	33081720	33092819	BAHD1	bromo adjacent homology domain containing 1 [Source:HGNC Symbol;Acc:HGNC:29153]
ENSOARG00000020229	ENSOART00000022024	7	33093145	33094488	CHST14	carbohydrate sulfotransferase 14 [Source:HGNC Symbol;Acc:HGNC:24464]
ENSOARG00000020230	ENSOART00000022026	7	33167510	33174780	CCDC32	coiled-coil domain containing 32 [Source:HGNC Symbol;Acc:HGNC:28295]
ENSOARG00000020235	ENSOART00000022033	7	33182683	33186686	RPUSD2	RNA pseudouridine synthase domain containing 2 [Source:HGNC Symbol;Acc:HGNC:24180]
ENSOARG00000020247	ENSOART00000022046	7	33203356	33258031	KNL1	kinetochore scaffold 1 [Source:HGNC Symbol;Acc:HGNC:24054]
ENSOARG00000020254	ENSOART00000022051	7	33275920	33306843	RAD51	RAD51 recombinase [Source:HGNC Symbol;Acc:HGNC:9817]
ENSOARG00000020264	ENSOART00000022064	7	33307135	33322783	RMDN3	regulator of microtubule dynamics 3 [Source:HGNC Symbol;Acc:HGNC:25550]
ENSOARG00000020264	ENSOART00000022065	7	33307135	33322783	RMDN3	regulator of microtubule dynamics 3 [Source:HGNC Symbol;Acc:HGNC:25550]
ENSOARG00000020267	ENSOART00000022069	7	33330468	33333625	GCHFR	GTP cyclohydrolase I feedback regulator [Source:HGNC Symbol;Acc:HGNC:4194]
ENSOARG00000020273	ENSOART00000022076	7	33334255	33364304	DNAJC17	DnaJ heat shock protein family (Hsp40) member C17 [Source:HGNC Symbol;Acc:HGNC:25556]
ENSOARG00000020277	ENSOART00000022080	7	33336655	33337278	C15orf62	chromosome 15 open reading frame 62 [Source:HGNC Symbol;Acc:HGNC:34489]
ENSOARG00000020284	ENSOART00000022087	7	33364263	33371194	ZFYVE19	zinc finger FYVE-type containing 19 [Source:HGNC Symbol;Acc:HGNC:20758]
ENSOARG00000020284	ENSOART00000022089	7	33364263	33371194	ZFYVE19	zinc finger FYVE-type containing 19 [Source:HGNC Symbol;Acc:HGNC:20758]
ENSOARG00000020288	ENSOART00000022093	7	33372434	33381946		protein phosphatase 1 regulatory inhibitor subunit 14D [Source:NCBI gene;Acc:101111024]
ENSOARG00000020293	ENSOART00000022098	7	33394086	33404951	SPINT1	serine peptidase inhibitor, Kunitz type 1 [Source:HGNC Symbol;Acc:HGNC:11246]
ENSOARG00000020297	ENSOART00000022102	7	33422436	33423128	RHOV	ras homolog family member V [Source:NCBI gene;Acc:100302547]
ENSOARG00000020302	ENSOART00000022107	7	33445004	33452604	VPS18	VPS18 core subunit of CORVET and HOPS complexes [Source:HGNC Symbol;Acc:HGNC:15972]
ENSOARG00000020309	ENSOART00000022115	7	33475845	33484218	DLL4	delta like canonical Notch ligand 4 [Source:HGNC Symbol;Acc:HGNC:2910]
ENSOARG00000020312	ENSOART00000022117	7	33499185	33500057	CHAC1	ChaC glutathione specific gamma-glutamylcyclotransferase 1 [Source:HGNC Symbol;Acc:HGNC:28680]
ENSOARG00000020323	ENSOART00000022130	7	33519925	33611601	INO80	INO80 complex ATPase subunit [Source:HGNC Symbol;Acc:HGNC:26956]
ENSOARG00000020599	ENSOART00000022442	7	39736392	39745805	LRR1	leucine rich repeat protein 1 [Source:HGNC Symbol;Acc:HGNC:19742]
ENSOARG00000000822	ENSOART00000000879	7	39748861	39749181		ribosomal protein L36a like [Source:NCBI gene;Acc:101122112]
ENSOARG00000000832	ENSOART00000000889	7	39750589	39751929	MGAT2	mannosyl (alpha-1,6-)-glycoprotein beta-1,2-N-acetylglucosaminyltransferase [Source:HGNC Symbol;Acc:HGNC:7045]
ENSOARG00000020603	ENSOART00000022446	7	39754398	39760765	DNAAF2	dynein axonemal assembly factor 2 [Source:HGNC Symbol;Acc:HGNC:20188]
ENSOARG00000020607	ENSOART00000022450	7	39763422	39793166	POLE2	DNA polymerase epsilon 2, accessory subunit [Source:HGNC Symbol;Acc:HGNC:9178]
ENSOARG00000020611	ENSOART00000022453	7	39795308	39833006	KLHDC1	kelch domain containing 1 [Source:HGNC Symbol;Acc:HGNC:19836]
ENSOARG00000020613	ENSOART00000022456	7	39839532	39851596	KLHDC2	kelch domain containing 2 [Source:HGNC Symbol;Acc:HGNC:20231]
ENSOARG00000020619	ENSOART00000022463	7	39852917	39907407	NEMF	nuclear export mediator factor [Source:HGNC Symbol;Acc:HGNC:10663]
ENSOARG00000000838	ENSOART00000000896	7	39947130	39947657	ARF6	ADP ribosylation factor 6 [Source:NCBI gene;Acc:100302306]
ENSOARG00000000849	ENSOART00000000904	7	40099902	40100468
ENSOARG00000020621	ENSOART00000022465	7	40130630	40135533	VCPKMT	valosin containing protein lysine methyltransferase [Source:HGNC Symbol;Acc:HGNC:20352]
ENSOARG00000020627	ENSOART00000022473	7	40137369	40215971	SOS2	SOS Ras/Rho guanine nucleotide exchange factor 2 [Source:HGNC Symbol;Acc:HGNC:11188]
ENSOARG00000020633	ENSOART00000022479	7	40246418	40290279	L2HGDH	L-2-hydroxyglutarate dehydrogenase [Source:HGNC Symbol;Acc:HGNC:20499]
ENSOARG00000020636	ENSOART00000022482	7	40295810	40305549	DMAC2L	distal membrane arm assembly complex 2 like [Source:HGNC Symbol;Acc:HGNC:18799]
ENSOARG00000020643	ENSOART00000022489	7	40308578	40364942	CDKL1	cyclin dependent kinase like 1 [Source:HGNC Symbol;Acc:HGNC:1781]
ENSOARG00000020643	ENSOART00000022490	7	40308578	40364942	CDKL1	cyclin dependent kinase like 1 [Source:HGNC Symbol;Acc:HGNC:1781]
ENSOARG00000020647	ENSOART00000022494	7	40391715	40504372	MAP4K5	mitogen-activated protein kinase kinase kinase kinase 5 [Source:HGNC Symbol;Acc:HGNC:6867]
ENSOARG00000020652	ENSOART00000022498	7	40504870	40594891	ATL1	atlastin GTPase 1 [Source:HGNC Symbol;Acc:HGNC:11231]
ENSOARG00000020654	ENSOART00000022502	7	40594745	40621621	SAV1	salvador family WW domain containing protein 1 [Source:HGNC Symbol;Acc:HGNC:17795]
ENSOARG00000020672	ENSOART00000022522	7	40670148	40769703	NIN	ninein [Source:HGNC Symbol;Acc:HGNC:14906]
ENSOARG00000020672	ENSOART00000022526	7	40670148	40769703	NIN	ninein [Source:HGNC Symbol;Acc:HGNC:14906]
ENSOARG00000020679	ENSOART00000022530	7	40803406	40826022	ABHD12B	abhydrolase domain containing 12B [Source:HGNC Symbol;Acc:HGNC:19837]
ENSOARG00000020686	ENSOART00000022538	7	40814121	40860779	PYGL	glycogen phosphorylase L [Source:NCBI gene;Acc:554320]
ENSOARG00000020686	ENSOART00000022540	7	40814121	40860779	PYGL	glycogen phosphorylase L [Source:NCBI gene;Acc:554320]
ENSOARG00000020691	ENSOART00000022544	7	40901331	41021797	TRIM9	tripartite motif containing 9 [Source:HGNC Symbol;Acc:HGNC:16288]
ENSOARG00000020695	ENSOART00000022548	7	41128835	41141622	TMX1	thioredoxin related transmembrane protein 1 [Source:HGNC Symbol;Acc:HGNC:15487]
ENSOARG00000020699	ENSOART00000022553	7	41467894	41641605	FRMD6	FERM domain containing 6 [Source:HGNC Symbol;Acc:HGNC:19839]
ENSOARG00000020702	ENSOART00000022554	7	41852024	41870440	GNG2	G protein subunit gamma 2 [Source:HGNC Symbol;Acc:HGNC:4404]
ENSOARG00000020730	ENSOART00000022583	7	42465465	42468293	OAZ2	ornithine decarboxylase antizyme 2 [Source:HGNC Symbol;Acc:HGNC:8096]
ENSOARG00000020735	ENSOART00000022589	7	42475435	42642760	ZNF609	zinc finger protein 609 [Source:HGNC Symbol;Acc:HGNC:29003]
ENSOARG00000020739	ENSOART00000022593	7	42673814	42724238	TRIP4	thyroid hormone receptor interactor 4 [Source:HGNC Symbol;Acc:HGNC:12310]
ENSOARG00000020743	ENSOART00000022597	7	42727942	42735567		PCNA clamp associated factor [Source:NCBI gene;Acc:101108753]
ENSOARG00000020746	ENSOART00000022601	7	42789031	42891414	CSNK1G1	casein kinase 1 gamma 1 [Source:HGNC Symbol;Acc:HGNC:2454]
ENSOARG00000020749	ENSOART00000022604	7	42899182	42905385	PPIB	peptidylprolyl isomerase B [Source:HGNC Symbol;Acc:HGNC:9255]
ENSOARG00000020753	ENSOART00000022609	7	42906276	42909705	SNX22	sorting nexin 22 [Source:HGNC Symbol;Acc:HGNC:16315]
ENSOARG00000020755	ENSOART00000022611	7	42921901	42957670	SNX1	sorting nexin 1 [Source:HGNC Symbol;Acc:HGNC:11172]
ENSOARG00000020759	ENSOART00000022614	7	42958089	42976381		cytosolic iron-sulfur assembly component 2A [Source:NCBI gene;Acc:101110334]
ENSOARG00000020760	ENSOART00000022617	7	43086845	43139567	DAPK2	death associated protein kinase 2 [Source:HGNC Symbol;Acc:HGNC:2675]
ENSOARG00000020775	ENSOART00000022636	7	43237435	43432873	HERC1	HECT and RLD domain containing E3 ubiquitin protein ligase family member 1 [Source:HGNC Symbol;Acc:HGNC:4867]
ENSOARG00000020780	ENSOART00000022639	7	43449050	43546368	USP3	ubiquitin specific peptidase 3 [Source:HGNC Symbol;Acc:HGNC:12626]
ENSOARG00000020780	ENSOART00000022640	7	43449050	43546368	USP3	ubiquitin specific peptidase 3 [Source:HGNC Symbol;Acc:HGNC:12626]
ENSOARG00000020784	ENSOART00000022644	7	43682976	43746261	CA12	carbonic anhydrase 12 [Source:HGNC Symbol;Acc:HGNC:1371]
ENSOARG00000020784	ENSOART00000022645	7	43682976	43746261	CA12	carbonic anhydrase 12 [Source:HGNC Symbol;Acc:HGNC:1371]
ENSOARG00000020786	ENSOART00000022647	7	43765373	43803334	APH1B	aph-1 homolog B, gamma-secretase subunit [Source:HGNC Symbol;Acc:HGNC:24080]
ENSOARG00000020788	ENSOART00000022649	7	43816684	43835844	RAB8B	RAB8B, member RAS oncogene family [Source:HGNC Symbol;Acc:HGNC:30273]
ENSOARG00000020791	ENSOART00000022652	7	43920350	43922710	RPS27L	ribosomal protein S27 like [Source:HGNC Symbol;Acc:HGNC:18476]
ENSOARG00000020793	ENSOART00000022655	7	43936955	43951725	LACTB	lactamase beta [Source:HGNC Symbol;Acc:HGNC:16468]
ENSOARG00000020797	ENSOART00000022658	7	44019267	44048143	TPM1	tropomyosin 1 [Source:NCBI gene;Acc:100145865]
ENSOARG00000020797	ENSOART00000022659	7	44019267	44048143	TPM1	tropomyosin 1 [Source:NCBI gene;Acc:100145865]
ENSOARG00000020803	ENSOART00000022667	7	44271374	44489174	TLN2	talin 2 [Source:HGNC Symbol;Acc:HGNC:15447]
ENSOARG00000020806	ENSOART00000022668	7	44902282	44902754
ENSOARG00000000870	ENSOART00000000928	7	44944028	44944228
ENSOARG00000000879	ENSOART00000000935	7	44944786	44945013
ENSOARG00000000882	ENSOART00000000944	7	45065278	45065505
ENSOARG00000000886	ENSOART00000000947	7	45065917	45066177
ENSOARG00000020813	ENSOART00000022677	7	45080689	45260051	VPS13C	vacuolar protein sorting 13 homolog C [Source:HGNC Symbol;Acc:HGNC:23594]
ENSOARG00000020833	ENSOART00000022697	7	47972957	48187190	MYO1E	myosin IE [Source:HGNC Symbol;Acc:HGNC:7599]
ENSOARG00000020836	ENSOART00000022701	7	48194193	48217973	CCNB2	cyclin B2 [Source:HGNC Symbol;Acc:HGNC:1580]
ENSOARG00000020836	ENSOART00000022701	7	48194193	48217973	CCNB2	cyclin B2 [Source:HGNC Symbol;Acc:HGNC:1580]
ENSOARG00000020839	ENSOART00000022704	7	48233777	48284148	RNF111	ring finger protein 111 [Source:HGNC Symbol;Acc:HGNC:17384]
ENSOARG00000020844	ENSOART00000022708	7	48344232	48386521	SLTM	SAFB like transcription modulator [Source:HGNC Symbol;Acc:HGNC:20709]
ENSOARG00000020847	ENSOART00000022711	7	48438939	48513947	MINDY2	MINDY lysine 48 deubiquitinase 2 [Source:HGNC Symbol;Acc:HGNC:26954]
ENSOARG00000020851	ENSOART00000022716	7	48514282	48670343		ADAM metallopeptidase domain 10 [Source:NCBI gene;Acc:101116733]
ENSOARG00000020851	ENSOART00000022717	7	48514282	48670343		ADAM metallopeptidase domain 10 [Source:NCBI gene;Acc:101116733]
ENSOARG00000020856	ENSOART00000022721	7	48680866	48853721	LIPC	lipase C, hepatic type [Source:HGNC Symbol;Acc:HGNC:6619]
ENSOARG00000020856	ENSOART00000022722	7	48680866	48853721	LIPC	lipase C, hepatic type [Source:HGNC Symbol;Acc:HGNC:6619]
ENSOARG00000020858	ENSOART00000022724	7	49083729	49133768	AQP9	aquaporin 9 [Source:HGNC Symbol;Acc:HGNC:643]
ENSOARG00000020860	ENSOART00000022726	7	49203957	49320857	ALDH1A2	aldehyde dehydrogenase 1 family member A2 [Source:HGNC Symbol;Acc:HGNC:15472]
ENSOARG00000020863	ENSOART00000022730	7	49563272	49690149		RNA polymerase II subunit M [Source:NCBI gene;Acc:105601859]
ENSOARG00000020863	ENSOART00000022731	7	49563272	49690149		RNA polymerase II subunit M [Source:NCBI gene;Acc:105601859]
ENSOARG00000020867	ENSOART00000022734	7	49750735	49856305	CGNL1	cingulin like 1 [Source:HGNC Symbol;Acc:HGNC:25931]
ENSOARG00000020872	ENSOART00000022739	7	50007327	50390800	TCF12	transcription factor 12 [Source:HGNC Symbol;Acc:HGNC:11623]
ENSOARG00000020872	ENSOART00000022740	7	50007327	50390800	TCF12	transcription factor 12 [Source:HGNC Symbol;Acc:HGNC:11623]
ENSOARG00000020876	ENSOART00000022745	7	50637054	50754496		zinc finger protein 280D [Source:NCBI gene;Acc:101120087]
ENSOARG00000020876	ENSOART00000022746	7	50637054	50754496		zinc finger protein 280D [Source:NCBI gene;Acc:101120087]
ENSOARG00000020878	ENSOART00000022748	7	50876999	50966391	MNS1	meiosis specific nuclear structural 1 [Source:HGNC Symbol;Acc:HGNC:29636]
ENSOARG00000020882	ENSOART00000022752	7	50967075	51063192	TEX9	testis expressed 9 [Source:HGNC Symbol;Acc:HGNC:29585]
ENSOARG00000020885	ENSOART00000022755	7	51216615	51356350	RFX7	regulatory factor X7 [Source:HGNC Symbol;Acc:HGNC:25777]
ENSOARG00000020889	ENSOART00000022759	7	51436813	51562749	NEDD4	NEDD4 E3 ubiquitin protein ligase [Source:HGNC Symbol;Acc:HGNC:7727]
ENSOARG00000020893	ENSOART00000022764	7	51635068	51773448	PRTG	protogenin [Source:HGNC Symbol;Acc:HGNC:26373]
ENSOARG00000020895	ENSOART00000022766	7	51822569	51824863	PYGO1	pygopus family PHD finger 1 [Source:HGNC Symbol;Acc:HGNC:30256]
ENSOARG00000020899	ENSOART00000022770	7	51840536	51909384	DNAAF4	dynein axonemal assembly factor 4 [Source:HGNC Symbol;Acc:HGNC:21493]
ENSOARG00000007496	ENSOART00000008163	8	10276893	10461247	ME1	malic enzyme 1 [Source:NCBI gene;Acc:100189620]
ENSOARG00000019961	ENSOART00000021729	8	10600314	10601552	PRSS35	serine protease 35 [Source:HGNC Symbol;Acc:HGNC:21387]
ENSOARG00000007561	ENSOART00000008233	8	10618226	10724797	SNAP91	synaptosome associated protein 91 [Source:HGNC Symbol;Acc:HGNC:14986]
ENSOARG00000007593	ENSOART00000008266	8	10883260	10897885	C6orf58	chromosome 6 open reading frame 58 [Source:HGNC Symbol;Acc:HGNC:20960]
ENSOARG00000007597	ENSOART00000008272	8	10910732	10911527
ENSOARG00000007631	ENSOART00000008312	8	10918094	10962240
ENSOARG00000007660	ENSOART00000008339	8	10975073	10997537	KIAA0408	KIAA0408 [Source:HGNC Symbol;Acc:HGNC:21636]
ENSOARG00000007696	ENSOART00000008380	8	11087179	11120244	ECHDC1	ethylmalonyl-CoA decarboxylase 1 [Source:HGNC Symbol;Acc:HGNC:21489]
ENSOARG00000007706	ENSOART00000008388	8	11122340	11143754
ENSOARG00000007731	ENSOART00000008414	8	11210668	11265163	RSPO3	R-spondin 3 [Source:HGNC Symbol;Acc:HGNC:20866]
ENSOARG00000007737	ENSOART00000008422	8	11372375	11373612
ENSOARG00000007744	ENSOART00000008429	8	12047575	12055213	CENPW	centromere protein W [Source:HGNC Symbol;Acc:HGNC:21488]
ENSOARG00000007813	ENSOART00000008509	8	12289261	12403664	TRMT11	tRNA methyltransferase 11 homolog [Source:HGNC Symbol;Acc:HGNC:21080]
ENSOARG00000007813	ENSOART00000008510	8	12289261	12403664	TRMT11	tRNA methyltransferase 11 homolog [Source:HGNC Symbol;Acc:HGNC:21080]
ENSOARG00000007824	ENSOART00000008519	8	12413488	12426746	HINT3	histidine triad nucleotide binding protein 3 [Source:HGNC Symbol;Acc:HGNC:18468]
ENSOARG00000007878	ENSOART00000008583	8	12446609	12579375	NCOA7	nuclear receptor coactivator 7 [Source:HGNC Symbol;Acc:HGNC:21081]
ENSOARG00000007878	ENSOART00000008586	8	12446609	12579375	NCOA7	nuclear receptor coactivator 7 [Source:HGNC Symbol;Acc:HGNC:21081]
ENSOARG00000007915	ENSOART00000008617	8	12637522	12647466	HEY2	hes related family bHLH transcription factor with YRPW motif 2 [Source:HGNC Symbol;Acc:HGNC:4881]
ENSOARG00000007943	ENSOART00000008646	8	12698865	12699935
ENSOARG00000007948	ENSOART00000008656	8	13051677	13068936	HDDC2	HD domain containing 2 [Source:HGNC Symbol;Acc:HGNC:21078]
ENSOARG00000007955	ENSOART00000008665	8	13075047	13169536	TPD52L1	TPD52 like 1 [Source:HGNC Symbol;Acc:HGNC:12006]
ENSOARG00000008006	ENSOART00000008718	8	13206172	13323324	RNF217	ring finger protein 217 [Source:HGNC Symbol;Acc:HGNC:21487]
ENSOARG00000008031	ENSOART00000008745	8	13620638	13621579
ENSOARG00000008039	ENSOART00000008752	8	13979245	14080153
ENSOARG00000008072	ENSOART00000008789	8	14793285	15176867
ENSOARG00000008112	ENSOART00000008830	8	15327566	15402967	CLVS2	clavesin 2 [Source:HGNC Symbol;Acc:HGNC:23046]
ENSOARG00000008112	ENSOART00000008832	8	15327566	15402967	CLVS2	clavesin 2 [Source:HGNC Symbol;Acc:HGNC:23046]
ENSOARG00000008143	ENSOART00000008864	8	15518882	15535270	SMPDL3A	sphingomyelin phosphodiesterase acid like 3A [Source:HGNC Symbol;Acc:HGNC:17389]
ENSOARG00000008181	ENSOART00000008902	8	15540710	15544202	FABP7	fatty acid binding protein 7 [Source:HGNC Symbol;Acc:HGNC:3562]
ENSOARG00000008189	ENSOART00000008912	8	15590257	15710072		cAMP-dependent protein kinase inhibitor beta [Source:NCBI gene;Acc:101121016]
ENSOARG00000008218	ENSOART00000008945	8	15790630	15823674	SERINC1	serine incorporator 1 [Source:HGNC Symbol;Acc:HGNC:13464]
ENSOARG00000008218	ENSOART00000008945	8	15790630	15823674	SERINC1	serine incorporator 1 [Source:HGNC Symbol;Acc:HGNC:13464]
ENSOARG00000008218	ENSOART00000008949	8	15790630	15823674	SERINC1	serine incorporator 1 [Source:HGNC Symbol;Acc:HGNC:13464]
ENSOARG00000008218	ENSOART00000008949	8	15790630	15823674	SERINC1	serine incorporator 1 [Source:HGNC Symbol;Acc:HGNC:13464]
ENSOARG00000008274	ENSOART00000009009	8	15831623	15870470	HSF2	heat shock transcription factor 2 [Source:HGNC Symbol;Acc:HGNC:5225]
ENSOARG00000019963	ENSOART00000021733	8	16825608	16826756	GJA1	gap junction protein alpha 1 [Source:HGNC Symbol;Acc:HGNC:4274]
ENSOARG00000008327	ENSOART00000009067	8	16883043	17075925	TBC1D32	TBC1 domain family member 32 [Source:HGNC Symbol;Acc:HGNC:21485]
ENSOARG00000008378	ENSOART00000009113	8	17117425	17118486
ENSOARG00000011946	ENSOART00000012992	8	37900554	37974589	FBXL4	F-box and leucine rich repeat protein 4 [Source:HGNC Symbol;Acc:HGNC:13601]
ENSOARG00000019980	ENSOART00000021753	8	38012100	38012714
ENSOARG00000011990	ENSOART00000013044	8	39560926	39684280	MMS22L	MMS22 like, DNA repair protein [Source:HGNC Symbol;Acc:HGNC:21475]
ENSOARG00000012045	ENSOART00000013099	8	39691987	39878614	KLHL32	kelch like family member 32 [Source:HGNC Symbol;Acc:HGNC:21221]
ENSOARG00000012056	ENSOART00000013110	8	39951341	39960999		NADH:ubiquinone oxidoreductase complex assembly factor 4 [Source:NCBI gene;Acc:101105508]
ENSOARG00000019986	ENSOART00000021759	8	40093159	40094490	GPR63	G protein-coupled receptor 63 [Source:HGNC Symbol;Acc:HGNC:13302]
ENSOARG00000012094	ENSOART00000013155	8	40253143	40268698	FHL5	four and a half LIM domains 5 [Source:HGNC Symbol;Acc:HGNC:17371]
ENSOARG00000012113	ENSOART00000013177	8	40320773	40386613	UFL1	UFM1 specific ligase 1 [Source:HGNC Symbol;Acc:HGNC:23039]
ENSOARG00000012142	ENSOART00000013207	8	40442369	40464027
ENSOARG00000019991	ENSOART00000021765	8	40723275	40724360	FUT9	fucosyltransferase 9 [Source:HGNC Symbol;Acc:HGNC:4020]
ENSOARG00000012148	ENSOART00000013215	8	41362987	41435782	MANEA	mannosidase endo-alpha [Source:HGNC Symbol;Acc:HGNC:21072]
ENSOARG00000001289	ENSOART00000001378	8	66512580	66522350	NMBR	neuromedin B receptor [Source:HGNC Symbol;Acc:HGNC:7843]
ENSOARG00000001294	ENSOART00000001386	8	66551543	66553363
ENSOARG00000001332	ENSOART00000001432	8	66565201	66637042	VTA1	vesicle trafficking 1 [Source:HGNC Symbol;Acc:HGNC:20954]
ENSOARG00000001397	ENSOART00000001505	8	66712507	66862248	ADGRG6	adhesion G protein-coupled receptor G6 [Source:HGNC Symbol;Acc:HGNC:13841]
ENSOARG00000001505	ENSOART00000001609	8	67132812	67172996	HIVEP2	human immunodeficiency virus type I enhancer binding protein 2 [Source:HGNC Symbol;Acc:HGNC:4921]
ENSOARG00000001530	ENSOART00000001633	8	67448966	67706755	AIG1	androgen induced 1 [Source:HGNC Symbol;Acc:HGNC:21607]
ENSOARG00000001536	ENSOART00000001641	8	67804521	67830607	ADAT2	adenosine deaminase tRNA specific 2 [Source:HGNC Symbol;Acc:HGNC:21172]
ENSOARG00000001541	ENSOART00000001654	8	67830983	67864361	PEX3	peroxisomal biogenesis factor 3 [Source:HGNC Symbol;Acc:HGNC:8858]
ENSOARG00000001591	ENSOART00000001708	8	67869377	67891658	FUCA2	alpha-L-fucosidase 2 [Source:HGNC Symbol;Acc:HGNC:4008]
ENSOARG00000001591	ENSOART00000001710	8	67869377	67891658	FUCA2	alpha-L-fucosidase 2 [Source:HGNC Symbol;Acc:HGNC:4008]
ENSOARG00000001634	ENSOART00000001762	8	68001748	68215271	PHACTR2	phosphatase and actin regulator 2 [Source:HGNC Symbol;Acc:HGNC:20956]
ENSOARG00000001634	ENSOART00000001765	8	68001748	68215271	PHACTR2	phosphatase and actin regulator 2 [Source:HGNC Symbol;Acc:HGNC:20956]
ENSOARG00000001675	ENSOART00000001808	8	68228042	68244497	LTV1	LTV1 ribosome biogenesis factor [Source:HGNC Symbol;Acc:HGNC:21173]
ENSOARG00000001734	ENSOART00000001865	8	68255845	68289589	ZC2HC1B	zinc finger C2HC-type containing 1B [Source:HGNC Symbol;Acc:HGNC:21174]
ENSOARG00000001734	ENSOART00000001866	8	68255845	68289589	ZC2HC1B	zinc finger C2HC-type containing 1B [Source:HGNC Symbol;Acc:HGNC:21174]
ENSOARG00000001749	ENSOART00000001879	8	68288655	68318022	PLAGL1	PLAG1 like zinc finger 1 [Source:HGNC Symbol;Acc:HGNC:9046]
ENSOARG00000001749	ENSOART00000001881	8	68288655	68318022	PLAGL1	PLAG1 like zinc finger 1 [Source:HGNC Symbol;Acc:HGNC:9046]
ENSOARG00000002617	ENSOART00000002836	8	68415053	68415313		splicing factor 3b subunit 5 [Source:NCBI gene;Acc:101119646]
ENSOARG00000001786	ENSOART00000001922	8	68503734	68504896	STX11	syntaxin 11 [Source:HGNC Symbol;Acc:HGNC:11429]
ENSOARG00000004794	ENSOART00000005223	8	84838731	84906013
ENSOARG00000002798	ENSOART00000003028	8	84889785	84890168
ENSOARG00000004799	ENSOART00000005229	8	85118793	85143936
ENSOARG00000004811	ENSOART00000005243	8	85519408	85618252	QKI	QKI, KH domain containing RNA binding [Source:HGNC Symbol;Acc:HGNC:21100]
ENSOARG00000004811	ENSOART00000005244	8	85519408	85618252	QKI	QKI, KH domain containing RNA binding [Source:HGNC Symbol;Acc:HGNC:21100]
ENSOARG00000005036	ENSOART00000005485	9	19358549	19456609	KHDRBS3	KH RNA binding domain containing, signal transduction associated 3 [Source:HGNC Symbol;Acc:HGNC:18117]
ENSOARG00000005227	ENSOART00000005700	9	20103211	20244098	ZFAT	zinc finger and AT-hook domain containing [Source:HGNC Symbol;Acc:HGNC:19899]
ENSOARG00000006372	ENSOART00000006929	9	21581494	21656027	LRRC6	leucine rich repeat containing 6 [Source:HGNC Symbol;Acc:HGNC:16725]
ENSOARG00000020149	ENSOART00000021937	9	21693709	21694590
ENSOARG00000006582	ENSOART00000007160	9	21973144	22020035	KCNQ3	potassium voltage-gated channel subfamily Q member 3 [Source:HGNC Symbol;Acc:HGNC:6297]
ENSOARG00000006812	ENSOART00000007406	9	22041347	22066211	HHLA1	HERV-H LTR-associating 1 [Source:HGNC Symbol;Acc:HGNC:4904]
ENSOARG00000007044	ENSOART00000007665	9	22079075	22102894
ENSOARG00000007240	ENSOART00000007879	9	22106247	22179213	EFR3A	EFR3 homolog A [Source:HGNC Symbol;Acc:HGNC:28970]
ENSOARG00000007455	ENSOART00000008121	9	22747183	22981623	ADCY8	adenylate cyclase 8 [Source:HGNC Symbol;Acc:HGNC:239]
ENSOARG00000007587	ENSOART00000008261	9	22753773	22868467
ENSOARG00000007587	ENSOART00000008261	9	22753773	22868467
ENSOARG00000007686	ENSOART00000008372	9	23466191	23575569	ASAP1	ArfGAP with SH3 domain, ankyrin repeat and PH domain 1 [Source:HGNC Symbol;Acc:HGNC:2720]
ENSOARG00000007792	ENSOART00000008482	9	23715848	23743340	FAM49B	family with sequence similarity 49 member B [Source:HGNC Symbol;Acc:HGNC:25216]
ENSOARG00000007914	ENSOART00000008625	9	23766983	23782634	GSDMC	gasdermin C [Source:HGNC Symbol;Acc:HGNC:7151]
ENSOARG00000008005	ENSOART00000008715	9	25522386	25524030
ENSOARG00000008027	ENSOART00000008744	9	25632961	25637672	MYC	MYC proto-oncogene, bHLH transcription factor [Source:NCBI gene;Acc:443447]
ENSOARG00000008478	ENSOART00000009228	9	28005936	28027215	SQLE	squalene epoxidase [Source:NCBI gene;Acc:100125351]
ENSOARG00000008657	ENSOART00000009422	9	28044608	28046904	ZNF572	zinc finger protein 572 [Source:HGNC Symbol;Acc:HGNC:26758]
ENSOARG00000020156	ENSOART00000021945	9	28105544	28106122		60S ribosomal protein L9 [Source:NCBI gene;Acc:101105336]
ENSOARG00000008715	ENSOART00000009488	9	28261745	28421317	MTSS1	MTSS I-BAR domain containing 1 [Source:HGNC Symbol;Acc:HGNC:20443]
ENSOARG00000008715	ENSOART00000009490	9	28261745	28421317	MTSS1	MTSS I-BAR domain containing 1 [Source:HGNC Symbol;Acc:HGNC:20443]
ENSOARG00000008825	ENSOART00000009606	9	28424418	28431883	NDUFB9	NADH:ubiquinone oxidoreductase subunit B9 [Source:HGNC Symbol;Acc:HGNC:7704]
ENSOARG00000008916	ENSOART00000009712	9	28431947	28462592	TATDN1	TatD DNase domain containing 1 [Source:HGNC Symbol;Acc:HGNC:24220]
ENSOARG00000008916	ENSOART00000009713	9	28431947	28462592	TATDN1	TatD DNase domain containing 1 [Source:HGNC Symbol;Acc:HGNC:24220]
ENSOARG00000009072	ENSOART00000009877	9	28463518	28485500	RNF139	ring finger protein 139 [Source:HGNC Symbol;Acc:HGNC:17023]
ENSOARG00000009158	ENSOART00000009966	9	28577331	28591415	TMEM65	transmembrane protein 65 [Source:HGNC Symbol;Acc:HGNC:25203]
ENSOARG00000009412	ENSOART00000010251	9	28725879	28908736	FER1L6	fer-1 like family member 6 [Source:HGNC Symbol;Acc:HGNC:28065]
ENSOARG00000009412	ENSOART00000010257	9	28725879	28908736	FER1L6	fer-1 like family member 6 [Source:HGNC Symbol;Acc:HGNC:28065]
ENSOARG00000009635	ENSOART00000010495	9	28945255	28978434	FAM91A1	family with sequence similarity 91 member A1 [Source:HGNC Symbol;Acc:HGNC:26306]
ENSOARG00000009876	ENSOART00000010747	9	29008574	29052918	ANXA13	annexin A13 [Source:HGNC Symbol;Acc:HGNC:536]
ENSOARG00000009923	ENSOART00000010796	9	29078217	29089617	KLHL38	kelch like family member 38 [Source:HGNC Symbol;Acc:HGNC:34435]
ENSOARG00000009978	ENSOART00000010855	9	29178569	29210013	FBXO32	F-box protein 32 [Source:HGNC Symbol;Acc:HGNC:16731]
ENSOARG00000010104	ENSOART00000010993	9	29276480	29293801	WDYHV1	WDYHV motif containing 1 [Source:HGNC Symbol;Acc:HGNC:25490]
ENSOARG00000010247	ENSOART00000011161	9	29306242	29371627	ATAD2	ATPase family AAA domain containing 2 [Source:HGNC Symbol;Acc:HGNC:30123]
ENSOARG00000010247	ENSOART00000011161	9	29306242	29371627	ATAD2	ATPase family AAA domain containing 2 [Source:HGNC Symbol;Acc:HGNC:30123]
ENSOARG00000010486	ENSOART00000011411	9	29404666	29407113	ZHX1	zinc fingers and homeoboxes 1 [Source:HGNC Symbol;Acc:HGNC:12871]
ENSOARG00000010554	ENSOART00000011483	9	29424148	29438821		chromosome 9 C8orf76 homolog [Source:NCBI gene;Acc:101108578]
ENSOARG00000010773	ENSOART00000011721	9	29448173	29466388	FAM83A	family with sequence similarity 83 member A [Source:HGNC Symbol;Acc:HGNC:28210]
ENSOARG00000010832	ENSOART00000011783	9	29487020	29549424	TBC1D31	TBC1 domain family member 31 [Source:HGNC Symbol;Acc:HGNC:30888]
ENSOARG00000010832	ENSOART00000011785	9	29487020	29549424	TBC1D31	TBC1 domain family member 31 [Source:HGNC Symbol;Acc:HGNC:30888]
ENSOARG00000010948	ENSOART00000011910	9	29566873	29589812	DERL1	derlin 1 [Source:HGNC Symbol;Acc:HGNC:28454]
ENSOARG00000020159	ENSOART00000021948	9	29612550	29613161		60S ribosomal protein L13a [Source:NCBI gene;Acc:101109545]
ENSOARG00000020165	ENSOART00000021955	9	29643865	29646402	ZHX2	zinc fingers and homeoboxes 2 [Source:HGNC Symbol;Acc:HGNC:18513]
ENSOARG00000011053	ENSOART00000012024	9	30945030	30961014	HAS2	hyaluronan synthase 2 [Source:HGNC Symbol;Acc:HGNC:4819]
ENSOARG00000011105	ENSOART00000012076	9	31854222	31870373
ENSOARG00000020168	ENSOART00000021957	9	31920127	31920345
ENSOARG00000011169	ENSOART00000012146	9	31967164	31967945
ENSOARG00000011206	ENSOART00000012187	9	31974008	32251760	SPIDR	scaffold protein involved in DNA repair [Source:HGNC Symbol;Acc:HGNC:28971]
ENSOARG00000011310	ENSOART00000012296	9	32264801	32265308
ENSOARG00000011884	ENSOART00000012972	9	32269985	32400117	PRKDC	protein kinase, DNA-activated, catalytic subunit [Source:HGNC Symbol;Acc:HGNC:9413]
ENSOARG00000012797	ENSOART00000013914	9	32400920	32411149	MCM4	minichromosome maintenance complex component 4 [Source:HGNC Symbol;Acc:HGNC:6947]
ENSOARG00000012894	ENSOART00000014015	9	32451760	32457626	UBE2V2	ubiquitin conjugating enzyme E2 V2 [Source:HGNC Symbol;Acc:HGNC:12495]
ENSOARG00000012926	ENSOART00000014049	9	32662001	32669990	EFCAB1	EF-hand calcium binding domain 1 [Source:HGNC Symbol;Acc:HGNC:25678]
ENSOARG00000013030	ENSOART00000014159	9	32778177	32780624	SNAI2	snail family transcriptional repressor 2 [Source:NCBI gene;Acc:100127220]
ENSOARG00000004737	ENSOART00000005156	9	79583307	80022406	CPQ	carboxypeptidase Q [Source:HGNC Symbol;Acc:HGNC:16910]
ENSOARG00000004813	ENSOART00000005246	9	80189588	80207192	SDC2	syndecan 2 [Source:HGNC Symbol;Acc:HGNC:10659]
ENSOARG00000005028	ENSOART00000005479	9	80487577	80559307	PTDSS1	phosphatidylserine synthase 1 [Source:HGNC Symbol;Acc:HGNC:9587]
ENSOARG00000005313	ENSOART00000005793	9	80558361	80580236
ENSOARG00000005495	ENSOART00000005986	9	80589147	80590955	UQCRB	ubiquinol-cytochrome c reductase binding protein [Source:HGNC Symbol;Acc:HGNC:12582]
ENSOARG00000005563	ENSOART00000006061	9	80656887	80673554	GDF6	growth differentiation factor 6 [Source:HGNC Symbol;Acc:HGNC:4221]
ENSOARG00000005669	ENSOART00000006175	9	81663560	81685409	C8orf37	chromosome 8 open reading frame 37 [Source:HGNC Symbol;Acc:HGNC:27232]
ENSOARG00000014688	ENSOART00000015988	9	81787928	81788677	PLEKHF2	pleckstrin homology and FYVE domain containing 2 [Source:HGNC Symbol;Acc:HGNC:20757]
ENSOARG00000005919	ENSOART00000006439	9	81883016	81926044	NDUFAF6	NADH:ubiquinone oxidoreductase complex assembly factor 6 [Source:HGNC Symbol;Acc:HGNC:28625]
ENSOARG00000006070	ENSOART00000006600	9	82018386	82026720	TP53INP1	tumor protein p53 inducible nuclear protein 1 [Source:HGNC Symbol;Acc:HGNC:18022]
ENSOARG00000006180	ENSOART00000006723	9	82068020	82079302	CCNE2	cyclin E2 [Source:HGNC Symbol;Acc:HGNC:1590]
ENSOARG00000006512	ENSOART00000007082	9	82077576	82125587	INTS8	integrator complex subunit 8 [Source:HGNC Symbol;Acc:HGNC:26048]
ENSOARG00000006836	ENSOART00000007435	9	82149729	82199476	DPY19L4	dpy-19 like 4 [Source:HGNC Symbol;Acc:HGNC:27829]
ENSOARG00000007042	ENSOART00000007666	9	82229465	82289690	ESRP1	epithelial splicing regulatory protein 1 [Source:HGNC Symbol;Acc:HGNC:25966]
ENSOARG00000007042	ENSOART00000007666	9	82229465	82289690	ESRP1	epithelial splicing regulatory protein 1 [Source:HGNC Symbol;Acc:HGNC:25966]
ENSOARG00000007416	ENSOART00000008079	9	82392154	82452118	VIRMA	vir like m6A methyltransferase associated [Source:HGNC Symbol;Acc:HGNC:24500]
ENSOARG00000007599	ENSOART00000008273	9	82514897	82519651		fibrinogen silencer binding protein [Source:NCBI gene;Acc:105616092]
ENSOARG00000007691	ENSOART00000008374	9	82535287	82581802		RAD54 homolog B [Source:NCBI gene;Acc:101110770]
ENSOARG00000007839	ENSOART00000008536	9	82665661	82676637	GEM	GTP binding protein overexpressed in skeletal muscle [Source:HGNC Symbol;Acc:HGNC:4234]
ENSOARG00000008009	ENSOART00000008726	9	82728388	82797987	CDH17	cadherin 17 [Source:HGNC Symbol;Acc:HGNC:1756]
ENSOARG00000008160	ENSOART00000008877	9	82809017	82809462
ENSOARG00000008216	ENSOART00000008939	9	82970210	82975687	PDP1	pyruvate dehyrogenase phosphatase catalytic subunit 1 [Source:HGNC Symbol;Acc:HGNC:9279]
ENSOARG00000008459	ENSOART00000009213	9	83076152	83119336	TMEM67	transmembrane protein 67 [Source:HGNC Symbol;Acc:HGNC:28396]
ENSOARG00000014700	ENSOART00000015999	9	83152536	83152778
ENSOARG00000008848	ENSOART00000009634	9	83164502	83189012	FAM92A	family with sequence similarity 92 member A [Source:HGNC Symbol;Acc:HGNC:30452]
ENSOARG00000008848	ENSOART00000009634	9	83164502	83189012	FAM92A	family with sequence similarity 92 member A [Source:HGNC Symbol;Acc:HGNC:30452]
ENSOARG00000009003	ENSOART00000009804	9	83920585	84012541	TRIQK	triple QxxK/R motif containing [Source:HGNC Symbol;Acc:HGNC:27828]
ENSOARG00000009084	ENSOART00000009896	9	84898333	85022806	RUNX1T1	RUNX1 partner transcriptional co-repressor 1 [Source:HGNC Symbol;Acc:HGNC:1535]
ENSOARG00000009573	ENSOART00000010431	9	85659346	85807915	SLC26A7	solute carrier family 26 member 7 [Source:HGNC Symbol;Acc:HGNC:14467]
ENSOARG00000009869	ENSOART00000010742	9	85836136	85912207
ENSOARG00000010007	ENSOART00000010891	9	85921300	85936941	OTUD6B	OTU domain containing 6B [Source:HGNC Symbol;Acc:HGNC:24281]
ENSOARG00000010089	ENSOART00000010976	9	86006467	86044404	PIP4P2	phosphatidylinositol-4,5-bisphosphate 4-phosphatase 2 [Source:HGNC Symbol;Acc:HGNC:25452]
ENSOARG00000010186	ENSOART00000011078	9	86068578	86091161	C8orf88	chromosome 8 open reading frame 88 [Source:HGNC Symbol;Acc:HGNC:44672]
ENSOARG00000010236	ENSOART00000011133	9	86132126	86164455	TMEM64	transmembrane protein 64 [Source:HGNC Symbol;Acc:HGNC:25441]
ENSOARG00000010333	ENSOART00000011244	9	86248676	86268579	CALB1	calbindin 1 [Source:HGNC Symbol;Acc:HGNC:1434]
ENSOARG00000010508	ENSOART00000011436	9	86284337	86324754	DECR1	2,4-dienoyl-CoA reductase 1 [Source:HGNC Symbol;Acc:HGNC:2753]
ENSOARG00000010803	ENSOART00000011759	9	86341026	86395952	NBN	nibrin [Source:HGNC Symbol;Acc:HGNC:7652]
ENSOARG00000010973	ENSOART00000011935	9	86404585	86424505	OSGIN2	oxidative stress induced growth inhibitor family member 2 [Source:HGNC Symbol;Acc:HGNC:1355]
ENSOARG00000011197	ENSOART00000012176	9	86491784	86524759	RIPK2	receptor interacting serine/threonine kinase 2 [Source:HGNC Symbol;Acc:HGNC:10020]
ENSOARG00000011247	ENSOART00000012226	9	86969075	86978806
ENSOARG00000011340	ENSOART00000012330	9	86978756	87360859	MMP16	matrix metallopeptidase 16 [Source:HGNC Symbol;Acc:HGNC:7162]
ENSOARG00000011340	ENSOART00000012331	9	86978756	87360859	MMP16	matrix metallopeptidase 16 [Source:HGNC Symbol;Acc:HGNC:7162]
ENSOARG00000011409	ENSOART00000012401	9	87588516	87589134
ENSOARG00000011475	ENSOART00000012476	9	87872528	88399000	CNBD1	cyclic nucleotide binding domain containing 1 [Source:HGNC Symbol;Acc:HGNC:26663]
ENSOARG00000008753	ENSOART00000009535	10	20769104	20816728
ENSOARG00000008792	ENSOART00000009570	10	20829179	20848939	C13orf42	chromosome 13 open reading frame 42 [Source:HGNC Symbol;Acc:HGNC:42693]
ENSOARG00000008823	ENSOART00000009603	10	20907162	21023696	FAM124A	family with sequence similarity 124 member A [Source:HGNC Symbol;Acc:HGNC:26413]
ENSOARG00000008823	ENSOART00000009605	10	20907162	21023696	FAM124A	family with sequence similarity 124 member A [Source:HGNC Symbol;Acc:HGNC:26413]
ENSOARG00000008852	ENSOART00000009637	10	21101210	21132092	SERPINE3	serpin family E member 3 [Source:HGNC Symbol;Acc:HGNC:24774]
ENSOARG00000008887	ENSOART00000009688	10	21133527	21217702	INTS6	integrator complex subunit 6 [Source:HGNC Symbol;Acc:HGNC:14879]
ENSOARG00000008939	ENSOART00000009736	10	21328931	21506011	WDFY2	WD repeat and FYVE domain containing 2 [Source:HGNC Symbol;Acc:HGNC:20482]
ENSOARG00000008965	ENSOART00000009771	10	21515039	21546413	DHRS12	dehydrogenase/reductase 12 [Source:HGNC Symbol;Acc:HGNC:25832]
ENSOARG00000005995	ENSOART00000006512	10	21623899	21624597	CCDC70	coiled-coil domain containing 70 [Source:HGNC Symbol;Acc:HGNC:25303]
ENSOARG00000009056	ENSOART00000009869	10	21656704	21730091	ATP7B	ATPase copper transporting beta [Source:NCBI gene;Acc:443046]
ENSOARG00000009109	ENSOART00000009917	10	21730534	21741216	ALG11	ALG11 alpha-1,2-mannosyltransferase [Source:HGNC Symbol;Acc:HGNC:32456]
ENSOARG00000009157	ENSOART00000009968	10	21746108	21803002	NEK5	NIMA related kinase 5 [Source:HGNC Symbol;Acc:HGNC:7748]
ENSOARG00000009224	ENSOART00000010044	10	21807469	21831130	NEK3	NIMA related kinase 3 [Source:HGNC Symbol;Acc:HGNC:7746]
ENSOARG00000009289	ENSOART00000010110	10	21841539	21861932	CKAP2	cytoskeleton associated protein 2 [Source:HGNC Symbol;Acc:HGNC:1990]
ENSOARG00000009332	ENSOART00000010157	10	21876927	21896255	VPS36	vacuolar protein sorting 36 homolog [Source:HGNC Symbol;Acc:HGNC:20312]
ENSOARG00000009388	ENSOART00000010221	10	21906715	21935955	THSD1	thrombospondin type 1 domain containing 1 [Source:HGNC Symbol;Acc:HGNC:17754]
ENSOARG00000009449	ENSOART00000010290	10	21972591	22033480
ENSOARG00000009449	ENSOART00000010296	10	21972591	22033480
ENSOARG00000009523	ENSOART00000010370	10	22035177	22064433	SLC25A15	solute carrier family 25 member 15 [Source:NCBI gene;Acc:100147785]
ENSOARG00000009534	ENSOART00000010380	10	22088057	22114923	MRPS31	mitochondrial ribosomal protein S31 [Source:HGNC Symbol;Acc:HGNC:16632]
ENSOARG00000006012	ENSOART00000006530	10	22237525	22238862
ENSOARG00000006021	ENSOART00000006545	10	22905548	22906201
ENSOARG00000009574	ENSOART00000010430	10	22959747	23019979	COG6	component of oligomeric golgi complex 6 [Source:HGNC Symbol;Acc:HGNC:18621]
ENSOARG00000009621	ENSOART00000010471	10	23066861	23125253
ENSOARG00000009644	ENSOART00000010500	10	23478664	23487167	NHLRC3	NHL repeat containing 3 [Source:HGNC Symbol;Acc:HGNC:33751]
ENSOARG00000009737	ENSOART00000010597	10	23488542	23514517	PROSER1	proline and serine rich 1 [Source:HGNC Symbol;Acc:HGNC:20291]
ENSOARG00000009746	ENSOART00000010606	10	23521617	23548937	STOML3	stomatin like 3 [Source:HGNC Symbol;Acc:HGNC:19420]
ENSOARG00000009812	ENSOART00000010687	10	23560959	23715430	FREM2	FRAS1 related extracellular matrix 2 [Source:HGNC Symbol;Acc:HGNC:25396]
ENSOARG00000006035	ENSOART00000006557	10	23828364	23828756
ENSOARG00000009897	ENSOART00000010767	10	23949296	23961373	UFM1	ubiquitin fold modifier 1 [Source:HGNC Symbol;Acc:HGNC:20597]
ENSOARG00000009897	ENSOART00000010767	10	23949296	23961373	UFM1	ubiquitin fold modifier 1 [Source:HGNC Symbol;Acc:HGNC:20597]
ENSOARG00000009964	ENSOART00000010848	10	24289442	24435384	TRPC4	transient receptor potential cation channel subfamily C member 4 [Source:HGNC Symbol;Acc:HGNC:12336]
ENSOARG00000010041	ENSOART00000010931	10	24474862	24508794	POSTN	periostin [Source:HGNC Symbol;Acc:HGNC:16953]
ENSOARG00000010041	ENSOART00000010932	10	24474862	24508794	POSTN	periostin [Source:HGNC Symbol;Acc:HGNC:16953]
ENSOARG00000010140	ENSOART00000011037	10	24891103	24927947	SUPT20H	SPT20 homolog, SAGA complex component [Source:HGNC Symbol;Acc:HGNC:20596]
ENSOARG00000010140	ENSOART00000011039	10	24891103	24927947	SUPT20H	SPT20 homolog, SAGA complex component [Source:HGNC Symbol;Acc:HGNC:20596]
ENSOARG00000010229	ENSOART00000011130	10	24923877	24931650	EXOSC8	exosome component 8 [Source:HGNC Symbol;Acc:HGNC:17035]
ENSOARG00000010275	ENSOART00000011179	10	24936260	24960025	ALG5	ALG5 dolichyl-phosphate beta-glucosyltransferase [Source:HGNC Symbol;Acc:HGNC:20266]
ENSOARG00000010293	ENSOART00000011196	10	25005441	25029769	SMAD9	SMAD family member 9 [Source:HGNC Symbol;Acc:HGNC:6774]
ENSOARG00000010293	ENSOART00000011197	10	25005441	25029769	SMAD9	SMAD family member 9 [Source:HGNC Symbol;Acc:HGNC:6774]
ENSOARG00000010378	ENSOART00000011287	10	25040237	25049476	RFXAP	regulatory factor X associated protein [Source:HGNC Symbol;Acc:HGNC:9988]
ENSOARG00000006045	ENSOART00000006573	10	25146441	25146761	SERTM1	serine rich and transmembrane domain containing 1 [Source:HGNC Symbol;Acc:HGNC:33792]
ENSOARG00000010389	ENSOART00000011304	10	25350379	25364643	CCNA1	cyclin A1 [Source:HGNC Symbol;Acc:HGNC:1577]
ENSOARG00000010389	ENSOART00000011307	10	25350379	25364643	CCNA1	cyclin A1 [Source:HGNC Symbol;Acc:HGNC:1577]
ENSOARG00000010471	ENSOART00000011399	10	25427861	25453683	SPART	spartin [Source:HGNC Symbol;Acc:HGNC:18514]
ENSOARG00000010479	ENSOART00000011407	10	25516858	25542799
ENSOARG00000006058	ENSOART00000006584	10	25585978	25586379
ENSOARG00000010490	ENSOART00000011423	10	25828569	25925624
ENSOARG00000010627	ENSOART00000011571	10	26007917	26592574	NBEA	neurobeachin [Source:HGNC Symbol;Acc:HGNC:7648]
ENSOARG00000006073	ENSOART00000006603	10	26231353	26232432	MAB21L1	mab-21 like 1 [Source:HGNC Symbol;Acc:HGNC:6757]
ENSOARG00000010690	ENSOART00000011630	10	27633393	27635026
ENSOARG00000010697	ENSOART00000011639	10	27643204	27660438	RFC3	replication factor C subunit 3 [Source:HGNC Symbol;Acc:HGNC:9971]
ENSOARG00000010770	ENSOART00000011716	10	28217820	28275644	STARD13	StAR related lipid transfer domain containing 13 [Source:HGNC Symbol;Acc:HGNC:19164]
ENSOARG00000010855	ENSOART00000011810	10	28314117	28351934	KL	klotho [Source:HGNC Symbol;Acc:HGNC:6344]
ENSOARG00000010917	ENSOART00000011883	10	28573021	28688482	PDS5B	PDS5 cohesin associated factor B [Source:HGNC Symbol;Acc:HGNC:20418]
ENSOARG00000011001	ENSOART00000011967	10	28776232	28839743		NEDD4 binding protein 2 like 2 [Source:NCBI gene;Acc:101109457]
ENSOARG00000011029	ENSOART00000011998	10	28847566	28868448	N4BP2L1	NEDD4 binding protein 2 like 1 [Source:HGNC Symbol;Acc:HGNC:25037]
ENSOARG00000011179	ENSOART00000012162	10	28872321	28924433	BRCA2	BRCA2 DNA repair associated [Source:HGNC Symbol;Acc:HGNC:1101]
ENSOARG00000011179	ENSOART00000012164	10	28872321	28924433	BRCA2	BRCA2 DNA repair associated [Source:HGNC Symbol;Acc:HGNC:1101]
ENSOARG00000011273	ENSOART00000012256	10	28927460	28935529	ZAR1L	zygote arrest 1 like [Source:HGNC Symbol;Acc:HGNC:37116]
ENSOARG00000011408	ENSOART00000012432	10	28986741	29188660	FRY	FRY microtubule binding protein [Source:HGNC Symbol;Acc:HGNC:20367]
ENSOARG00000011616	ENSOART00000012631	10	29275771	29457586		elongation factor 1-alpha 1 [Source:NCBI gene;Acc:101110773]
ENSOARG00000011616	ENSOART00000012632	10	29275771	29457586		elongation factor 1-alpha 1 [Source:NCBI gene;Acc:101110773]
ENSOARG00000011653	ENSOART00000012678	10	29454677	29502617	RXFP2	relaxin family peptide receptor 2 [Source:HGNC Symbol;Acc:HGNC:17318]
ENSOARG00000011694	ENSOART00000012720	10	29893792	30043083	B3GLCT	beta 3-glucosyltransferase [Source:HGNC Symbol;Acc:HGNC:20207]
ENSOARG00000011756	ENSOART00000012788	10	30044800	30065505	HSPH1	heat shock protein family H (Hsp110) member 1 [Source:HGNC Symbol;Acc:HGNC:16969]
ENSOARG00000011790	ENSOART00000012820	10	30088586	30110443
ENSOARG00000011799	ENSOART00000012828	10	30217152	30243100	TEX26	testis expressed 26 [Source:HGNC Symbol;Acc:HGNC:28622]
ENSOARG00000011803	ENSOART00000012837	10	30250695	30265933	MEDAG	mesenteric estrogen dependent adipogenesis [Source:HGNC Symbol;Acc:HGNC:25926]
ENSOARG00000011856	ENSOART00000012894	10	30365435	30388526	ALOX5AP	arachidonate 5-lipoxygenase activating protein [Source:HGNC Symbol;Acc:HGNC:436]
ENSOARG00000011882	ENSOART00000012923	10	30433676	30455965	USPL1	ubiquitin specific peptidase like 1 [Source:HGNC Symbol;Acc:HGNC:20294]
ENSOARG00000011916	ENSOART00000012959	10	30583831	30588285
ENSOARG00000011926	ENSOART00000012973	10	30731527	30780628	KATNAL1	katanin catalytic subunit A1 like 1 [Source:HGNC Symbol;Acc:HGNC:28361]
ENSOARG00000011971	ENSOART00000013020	10	31052269	31095668	UBL3	ubiquitin like 3 [Source:HGNC Symbol;Acc:HGNC:12504]
ENSOARG00000011971	ENSOART00000013021	10	31052269	31095668	UBL3	ubiquitin like 3 [Source:HGNC Symbol;Acc:HGNC:12504]
ENSOARG00000012028	ENSOART00000013083	10	31218648	31226834
ENSOARG00000012051	ENSOART00000013106	10	31237426	31609528	MTUS2	microtubule associated scaffold protein 2 [Source:HGNC Symbol;Acc:HGNC:20595]
ENSOARG00000012051	ENSOART00000013108	10	31237426	31609528	MTUS2	microtubule associated scaffold protein 2 [Source:HGNC Symbol;Acc:HGNC:20595]
ENSOARG00000012100	ENSOART00000013160	10	31662751	31679344	SLC46A3	solute carrier family 46 member 3 [Source:HGNC Symbol;Acc:HGNC:27501]
ENSOARG00000012109	ENSOART00000013172	10	31691158	31701775	POMP	proteasome maturation protein [Source:HGNC Symbol;Acc:HGNC:20330]
ENSOARG00000012180	ENSOART00000013252	10	31837779	32031907	FLT1	fms related tyrosine kinase 1 [Source:HGNC Symbol;Acc:HGNC:3763]
ENSOARG00000012180	ENSOART00000013253	10	31837779	32031907	FLT1	fms related tyrosine kinase 1 [Source:HGNC Symbol;Acc:HGNC:3763]
ENSOARG00000012298	ENSOART00000013370	10	32053343	32155600	PAN3	poly(A) specific ribonuclease subunit PAN3 [Source:HGNC Symbol;Acc:HGNC:29991]
[truncated: 643 more rows]

## Sheet: Table S6
Supplementary Table S6: List of 54 selection sweep regions reported by Álvarez et al. (2019, Scientific Reports, in press; see Supplementary Table S5 of that paper) which overlap with the candidate regions listed in the Supplementary Table S3 of the current paper. Note that both analyses have been carried out on the same of Djallonké sheep. The identification of the overlapping selection sweep, t…
[truncated: 40 more rows]
